# Supplementary material for: 3-(2-Methyl­phen­yl)-3a,4-dihydro-3H-chromeno[4,3-c]isoxazole-3a-carbo­nitrile
Source: Acta Crystallogr Sect E Struct Rep Online. 2013 Jan 4;69(Pt 2):o181. doi: 10.1107/S1600536812051732 (PMC3569243; doi:10.1107/S1600536812051732)
Supplement: Supplementary file 1 [file e-69-0o181-sup1.cif]

##############################################################################
#                                                                            #
# This CIF contains the data in a paper accepted for publication in          #
# Acta Crystallographica Section E. It conforms to the requirements of       #
# Notes for Authors for Acta Crystallographica Section E, and has been       #
# peer reviewed under the auspices of the IUCr Commission on Journals.       #
#                                                                            #
# Full details of the Crystallographic Information File format               #
# are given in the paper "The Crystallographic Information File (CIF):       #
# a New Standard Archive File for Crystallography" by S. R. Hall, F. H.      #
# Allen and I. D. Brown [Acta Cryst. (1991), A47, 655-685].                  #
#                                                                            #
# The current version of the core CIF dictionary is obtainable from          #
# ftp://ftp.iucr.org/pub/cif_core.dic.                                       #
#                                                                            #
# Software is freely available for graphical display of the structure(s)     #
# in this CIF. For information consult the CIF software page                 #
# http://www.iucr.org/resources/cif/software.                                #
#                                                                            #
# This file may be used for bona fide research purposes within the           #
# scientific community so long as proper attribution is given to the journal # 
# article from which it was obtained.                                        #
#                                                                            #
##############################################################################
data_I
_audit_creation_method     SHELXL-97
_chemical_name_systematic
;
3-(2-Methylphenyl)-3a,4-dihydro-3<i>H</i>-chromeno[4,3-<i>c</i>]isoxazole-3a-
carbonitrile
;
_chemical_name_common     ?
_chemical_formula_moiety     'C18 H14 N2 O2'
_chemical_formula_sum     'C18 H14 N2 O2'
_chemical_formula_iupac     'C18 H14 N2 O2'
_chemical_formula_weight     290.31
_chemical_melting_point     ?
_symmetry_cell_setting     orthorhombic
_symmetry_space_group_name_H-M     'P c a 21'
_symmetry_space_group_name_hall     'P 2c -2ac'
loop_
    _symmetry_equiv_pos_as_xyz
    'x, y, z'
    '-x, -y, z+1/2'
    'x+1/2, -y, z'
    '-x+1/2, y, z+1/2'
_cell_length_a     19.326(3)
_cell_length_b     10.7866(17)
_cell_length_c     6.9072(11)
_cell_angle_alpha     90.00
_cell_angle_beta     90.00
_cell_angle_gamma     90.00
_cell_volume     1439.9(4)
_cell_formula_units_Z     4
_cell_measurement_reflns_used     1750
_cell_measurement_theta_min     1.89
_cell_measurement_theta_max     27.67
_cell_measurement_temperature     298(2)
_exptl_crystal_description     orthorhombic
_exptl_crystal_colour     colourless
_exptl_crystal_size_max     0.35
_exptl_crystal_size_mid     0.25
_exptl_crystal_size_min     0.15
_exptl_crystal_density_diffrn     1.339
_exptl_crystal_density_meas     ?
_exptl_crystal_density_method     'not measured'
_exptl_crystal_F_000     608
_exptl_absorpt_coefficient_mu     0.089
_exptl_absorpt_correction_type     multi-scan
_exptl_absorpt_process_details     '(<i>SADABS</i>; Bruker, 2008)'
_exptl_absorpt_correction_T_min     0.9696
_exptl_absorpt_correction_T_max     0.9868
_exptl_special_details     ?
_diffrn_ambient_temperature     298(2)
_diffrn_radiation_type     MoK\a
_diffrn_radiation_wavelength     0.71073
_diffrn_radiation_source     'fine-focus sealed tube'
_diffrn_radiation_monochromator     graphite
_diffrn_measurement_device_type
                                'Bruker APEXII CCD area-detector diffractometer'
_diffrn_measurement_method     '\w and \f scans'
_diffrn_detector_area_resol_mean     ?
_diffrn_reflns_number     4742
_diffrn_reflns_av_R_equivalents     0.0470
_diffrn_reflns_av_sigmaI/netI     0.0630
_diffrn_reflns_theta_min     1.89
_diffrn_reflns_theta_max     27.67
_diffrn_reflns_theta_full     25.00
_diffrn_measured_fraction_theta_max     0.983
_diffrn_measured_fraction_theta_full     0.983
_diffrn_reflns_limit_h_min     -24
_diffrn_reflns_limit_h_max     25
_diffrn_reflns_limit_k_min     -10
_diffrn_reflns_limit_k_max     13
_diffrn_reflns_limit_l_min     -8
_diffrn_reflns_limit_l_max     6
_diffrn_standards_number     0
_diffrn_standards_interval_count     ?
_diffrn_standards_interval_time     ?
_diffrn_standards_decay_%     0
_refine_special_details
;
Refinement of <i>F</i>^2^ against ALL reflections. The weighted <i>R</i>-factor
<i>wR</i> and goodness of fit <i>S</i> are based on <i>F</i>^2^, conventional
<i>R</i>-factors <i>R</i> are based on <i>F</i>, with <i>F</i> set to zero for
negative <i>F</i>^2^. The threshold expression of <i>F</i>^2^ >
\s(<i>F</i>^2^) is used only for calculating <i>R</i>-factors(gt) <i>etc</i>.
and is not relevant to the choice of reflections for refinement.
<i>R</i>-factors based on <i>F</i>^2^ are statistically about twice as large
as those based on <i>F</i>, and <i>R</i>- factors based on ALL data will be
even larger.
;
_reflns_number_total     1750
_reflns_number_gt     1100
_reflns_threshold_expression     >2sigma(I)
_refine_ls_structure_factor_coef     Fsqd
_refine_ls_matrix_type     full
_refine_ls_R_factor_all     0.1047
_refine_ls_R_factor_gt     0.0594
_refine_ls_wR_factor_gt     0.1295
_refine_ls_wR_factor_ref     0.1464
_refine_ls_goodness_of_fit_ref     1.094
_refine_ls_restrained_S_all     1.093
_refine_ls_number_reflns     1750
_refine_ls_number_parameters     200
_refine_ls_number_restraints     1
_refine_ls_hydrogen_treatment     constr
_refine_ls_weighting_scheme     calc
_refine_ls_weighting_details
         'calc w=1/[\s^2^(Fo^2^)+(0.0456P)^2^+0.5663P] where P=(Fo^2^+2Fc^2^)/3'
_atom_sites_solution_hydrogens     geom
_atom_sites_solution_primary     direct
_atom_sites_solution_secondary     difmap
_refine_ls_shift/su_max     0.000
_refine_ls_shift/su_mean     0.000
_refine_diff_density_max     0.213
_refine_diff_density_min     -0.169
_refine_ls_extinction_method     none
_refine_ls_extinction_coef     ?
_refine_ls_abs_structure_details     'none; Friedel pairs merged'
_refine_ls_abs_structure_Flack     ?
loop_
    _atom_type_symbol
    _atom_type_description
    _atom_type_scat_dispersion_real
    _atom_type_scat_dispersion_imag
    _atom_type_scat_source
    'C' 'C' 0.0033 0.0000
                         'International Tables Vol C Tables 4.2.6.8 and 6.1.1.4'
    'H' 'H' 0.0000 0.0000
                         'International Tables Vol C Tables 4.2.6.8 and 6.1.1.4'
    'N' 'N' 0.0061 0.0000
                         'International Tables Vol C Tables 4.2.6.8 and 6.1.1.4'
    'O' 'O' 0.0106 0.0000
                         'International Tables Vol C Tables 4.2.6.8 and 6.1.1.4'
_computing_data_collection     '<i>APEX2</i> (Bruker, 2008)'
_computing_cell_refinement     '<i>SAINT</i> (Bruker, 2008)'
_computing_data_reduction     '<i>SAINT</i> (Bruker, 2008)'
_computing_structure_solution     '<i>SHELXS97</i> (Sheldrick, 2008)'
_computing_structure_refinement     '<i>SHELXL97</i> (Sheldrick, 2008)'
_computing_molecular_graphics     '<i>ORTEP-3</i> (Farrugia, 2012)'
_computing_publication_material
              '<i>SHELXL97</i> (Sheldrick, 2008) and <i>PLATON</i> (Spek, 2009)'
loop_
    _atom_site_type_symbol
    _atom_site_label
    _atom_site_fract_x
    _atom_site_fract_y
    _atom_site_fract_z
    _atom_site_U_iso_or_equiv
    _atom_site_adp_type
    _atom_site_calc_flag
    _atom_site_refinement_flags
    _atom_site_occupancy
    _atom_site_symmetry_multiplicity
    _atom_site_disorder_assembly
    _atom_site_disorder_group
    C C1 0.8559(2) -0.2941(4) 0.6812(9) 0.0493(12) Uani d . 1 1 . .
    C C2 0.8529(2) -0.4218(5) 0.6834(12) 0.0659(16) Uani d . 1 1 . .
    H H2 0.8639 -0.4667 0.5727 0.079 Uiso calc R 1 1 . .
    C C3 0.8336(3) -0.4824(5) 0.8491(13) 0.0725(18) Uani d . 1 1 . .
    H H3 0.8311 -0.5685 0.8502 0.087 Uiso calc R 1 1 . .
    C C4 0.8177(2) -0.4155(6) 1.0168(11) 0.0717(18) Uani d . 1 1 . .
    H H4 0.8053 -0.4572 1.1294 0.086 Uiso calc R 1 1 . .
    C C5 0.8204(2) -0.2907(5) 1.0155(9) 0.0597(14) Uani d . 1 1 . .
    H H5 0.8093 -0.2470 1.1274 0.072 Uiso calc R 1 1 . .
    C C6 0.8397(2) -0.2254(5) 0.8478(8) 0.0494(13) Uani d . 1 1 . .
    C C7 0.84595(19) -0.0931(5) 0.8391(7) 0.0421(12) Uani d . 1 1 . .
    C C8 0.8522(2) 0.0964(4) 0.6809(8) 0.0457(11) Uani d . 1 1 . .
    H H8 0.8093 0.1013 0.6058 0.055 Uiso calc R 1 1 . .
    C C9 0.88122(19) -0.0358(4) 0.6634(7) 0.0384(10) Uani d . 1 1 . .
    C C10 0.8602(2) -0.1104(5) 0.4876(8) 0.0482(12) Uani d . 1 1 . .
    H H10A 0.8109 -0.1007 0.4659 0.058 Uiso calc R 1 1 . .
    H H10B 0.8842 -0.0789 0.3746 0.058 Uiso calc R 1 1 . .
    C C11 0.8981(2) 0.2017(4) 0.6220(7) 0.0434(12) Uani d . 1 1 . .
    C C12 0.9523(2) 0.2369(4) 0.7453(9) 0.0558(14) Uani d . 1 1 . .
    H H12 0.9572 0.1988 0.8653 0.067 Uiso calc R 1 1 . .
    C C13 0.9984(2) 0.3274(5) 0.6900(11) 0.0674(17) Uani d . 1 1 . .
    H H13 1.0337 0.3520 0.7733 0.081 Uiso calc R 1 1 . .
    C C14 0.9919(3) 0.3817(5) 0.5095(13) 0.0744(19) Uani d . 1 1 . .
    H H14 1.0239 0.4406 0.4686 0.089 Uiso calc R 1 1 . .
    C C15 0.9383(3) 0.3483(5) 0.3917(9) 0.0618(14) Uani d . 1 1 . .
    H H15 0.9341 0.3865 0.2716 0.074 Uiso calc R 1 1 . .
    C C16 0.8901(2) 0.2600(4) 0.4442(8) 0.0474(12) Uani d . 1 1 . .
    C C17 0.8323(3) 0.2283(5) 0.3092(9) 0.0668(15) Uani d . 1 1 . .
    H H17A 0.7888 0.2425 0.3726 0.100 Uiso calc R 1 1 . .
    H H17B 0.8357 0.1426 0.2726 0.100 Uiso calc R 1 1 . .
    H H17C 0.8353 0.2793 0.1957 0.100 Uiso calc R 1 1 . .
    C C18 0.9575(2) -0.0430(4) 0.6899(7) 0.0412(10) Uani d . 1 1 . .
    N N1 0.82063(19) -0.0141(4) 0.9557(7) 0.0556(11) Uani d . 1 1 . .
    N N2 1.01564(18) -0.0484(4) 0.7066(7) 0.0570(11) Uani d . 1 1 . .
    O O1 0.87563(16) -0.2367(3) 0.5112(6) 0.0556(9) Uani d . 1 1 . .
    O O2 0.83494(17) 0.1062(3) 0.8863(5) 0.0582(9) Uani d . 1 1 . .
loop_
    _atom_site_aniso_label
    _atom_site_aniso_U_11
    _atom_site_aniso_U_22
    _atom_site_aniso_U_33
    _atom_site_aniso_U_12
    _atom_site_aniso_U_13
    _atom_site_aniso_U_23
    C1 0.038(2) 0.057(3) 0.054(3) -0.001(2) 0.006(2) -0.002(3)
    C2 0.054(3) 0.056(4) 0.088(5) 0.003(2) 0.001(3) -0.021(4)
    C3 0.059(3) 0.048(3) 0.110(6) -0.003(2) -0.006(3) 0.005(4)
    C4 0.051(3) 0.083(4) 0.081(5) 0.001(3) 0.006(3) 0.025(5)
    C5 0.050(3) 0.075(4) 0.055(4) 0.008(3) 0.008(3) 0.005(3)
    C6 0.034(2) 0.069(3) 0.046(3) 0.002(2) 0.003(2) -0.002(3)
    C7 0.035(2) 0.058(3) 0.033(3) 0.004(2) 0.0013(19) -0.009(3)
    C8 0.043(2) 0.056(3) 0.038(3) 0.003(2) -0.004(2) -0.005(3)
    C9 0.042(2) 0.045(2) 0.029(2) 0.0030(18) 0.0034(19) -0.007(2)
    C10 0.047(2) 0.062(3) 0.036(3) 0.001(2) 0.004(2) -0.009(3)
    C11 0.041(2) 0.042(3) 0.047(3) 0.0072(19) 0.001(2) -0.015(2)
    C12 0.054(3) 0.055(3) 0.057(4) 0.010(2) -0.014(2) -0.004(3)
    C13 0.050(3) 0.056(3) 0.097(5) -0.001(2) -0.019(3) -0.012(4)
    C14 0.055(3) 0.062(4) 0.106(6) -0.001(2) 0.003(3) -0.001(4)
    C15 0.065(3) 0.064(3) 0.057(4) 0.008(3) 0.005(3) -0.003(3)
    C16 0.051(2) 0.044(3) 0.047(3) 0.009(2) 0.001(2) -0.010(3)
    C17 0.087(4) 0.068(4) 0.045(4) -0.005(3) -0.015(3) 0.005(3)
    C18 0.044(2) 0.049(3) 0.030(2) 0.0022(19) 0.007(2) -0.004(2)
    N1 0.052(2) 0.071(3) 0.043(3) 0.003(2) 0.0102(18) -0.008(2)
    N2 0.041(2) 0.072(3) 0.057(3) 0.0055(18) 0.001(2) -0.007(3)
    O1 0.068(2) 0.053(2) 0.045(2) 0.0031(17) 0.0091(18) -0.0161(19)
    O2 0.070(2) 0.062(2) 0.042(2) 0.0082(16) 0.0097(17) -0.012(2)
_geom_special_details
;
All e.s.d.'s (except the e.s.d. in the dihedral angle between two l.s. planes)
are estimated using the full covariance matrix. The cell e.s.d.'s are taken
into account individually in the estimation of e.s.d.'s in distances, angles
and torsion angles; correlations between e.s.d.'s in cell parameters are only
used when they are defined by crystal symmetry. An approximate (isotropic)
treatment of cell e.s.d.'s is used for estimating e.s.d.'s involving l.s.
planes.
;
loop_
    _geom_bond_atom_site_label_1
    _geom_bond_atom_site_label_2
    _geom_bond_site_symmetry_2
    _geom_bond_distance
    _geom_bond_publ_flag
    C1 C2 . 1.379(7) ?
    C1 O1 . 1.381(7) ?
    C1 C6 . 1.404(7) ?
    C2 C3 . 1.370(10) ?
    C2 H2 . 0.9300 ?
    C3 C4 . 1.399(9) ?
    C3 H3 . 0.9300 ?
    C4 C5 . 1.347(8) ?
    C4 H4 . 0.9300 ?
    C5 C6 . 1.406(7) ?
    C5 H5 . 0.9300 ?
    C6 C7 . 1.433(7) ?
    C7 N1 . 1.271(6) ?
    C7 C9 . 1.523(6) ?
    C8 O2 . 1.461(6) ?
    C8 C11 . 1.497(6) ?
    C8 C9 . 1.537(6) ?
    C8 H8 . 0.9800 ?
    C9 C18 . 1.487(5) ?
    C9 C10 . 1.512(7) ?
    C10 O1 . 1.405(6) ?
    C10 H10A . 0.9700 ?
    C10 H10B . 0.9700 ?
    C11 C16 . 1.388(7) ?
    C11 C12 . 1.403(6) ?
    C12 C13 . 1.376(7) ?
    C12 H12 . 0.9300 ?
    C13 C14 . 1.383(10) ?
    C13 H13 . 0.9300 ?
    C14 C15 . 1.365(8) ?
    C14 H14 . 0.9300 ?
    C15 C16 . 1.381(7) ?
    C15 H15 . 0.9300 ?
    C16 C17 . 1.495(7) ?
    C17 H17A . 0.9600 ?
    C17 H17B . 0.9600 ?
    C17 H17C . 0.9600 ?
    C18 N2 . 1.131(5) ?
    N1 O2 . 1.410(5) ?
loop_
    _geom_angle_atom_site_label_1
    _geom_angle_atom_site_label_2
    _geom_angle_atom_site_label_3
    _geom_angle_site_symmetry_1
    _geom_angle_site_symmetry_3
    _geom_angle
    _geom_angle_publ_flag
    C2 C1 O1 . . 118.0(5) ?
    C2 C1 C6 . . 120.6(6) ?
    O1 C1 C6 . . 121.5(4) ?
    C3 C2 C1 . . 119.8(6) ?
    C3 C2 H2 . . 120.1 ?
    C1 C2 H2 . . 120.1 ?
    C2 C3 C4 . . 120.4(5) ?
    C2 C3 H3 . . 119.8 ?
    C4 C3 H3 . . 119.8 ?
    C5 C4 C3 . . 120.1(6) ?
    C5 C4 H4 . . 119.9 ?
    C3 C4 H4 . . 119.9 ?
    C4 C5 C6 . . 121.0(6) ?
    C4 C5 H5 . . 119.5 ?
    C6 C5 H5 . . 119.5 ?
    C1 C6 C5 . . 118.0(5) ?
    C1 C6 C7 . . 118.2(5) ?
    C5 C6 C7 . . 123.7(5) ?
    N1 C7 C6 . . 127.5(4) ?
    N1 C7 C9 . . 113.8(4) ?
    C6 C7 C9 . . 118.4(4) ?
    O2 C8 C11 . . 110.1(4) ?
    O2 C8 C9 . . 103.1(4) ?
    C11 C8 C9 . . 117.8(4) ?
    O2 C8 H8 . . 108.5 ?
    C11 C8 H8 . . 108.5 ?
    C9 C8 H8 . . 108.5 ?
    C18 C9 C10 . . 109.7(3) ?
    C18 C9 C7 . . 108.9(4) ?
    C10 C9 C7 . . 107.6(3) ?
    C18 C9 C8 . . 113.6(3) ?
    C10 C9 C8 . . 117.3(4) ?
    C7 C9 C8 . . 98.7(4) ?
    O1 C10 C9 . . 111.5(4) ?
    O1 C10 H10A . . 109.3 ?
    C9 C10 H10A . . 109.3 ?
    O1 C10 H10B . . 109.3 ?
    C9 C10 H10B . . 109.3 ?
    H10A C10 H10B . . 108.0 ?
    C16 C11 C12 . . 119.8(4) ?
    C16 C11 C8 . . 121.2(4) ?
    C12 C11 C8 . . 118.9(5) ?
    C13 C12 C11 . . 120.5(6) ?
    C13 C12 H12 . . 119.8 ?
    C11 C12 H12 . . 119.8 ?
    C12 C13 C14 . . 119.5(5) ?
    C12 C13 H13 . . 120.3 ?
    C14 C13 H13 . . 120.3 ?
    C15 C14 C13 . . 119.6(6) ?
    C15 C14 H14 . . 120.2 ?
    C13 C14 H14 . . 120.2 ?
    C14 C15 C16 . . 122.5(6) ?
    C14 C15 H15 . . 118.7 ?
    C16 C15 H15 . . 118.7 ?
    C15 C16 C11 . . 118.0(5) ?
    C15 C16 C17 . . 119.9(5) ?
    C11 C16 C17 . . 122.1(4) ?
    C16 C17 H17A . . 109.5 ?
    C16 C17 H17B . . 109.5 ?
    H17A C17 H17B . . 109.5 ?
    C16 C17 H17C . . 109.5 ?
    H17A C17 H17C . . 109.5 ?
    H17B C17 H17C . . 109.5 ?
    N2 C18 C9 . . 178.8(5) ?
    C7 N1 O2 . . 109.1(4) ?
    C1 O1 C10 . . 118.3(4) ?
    N1 O2 C8 . . 107.9(3) ?
loop_
    _geom_torsion_atom_site_label_1
    _geom_torsion_atom_site_label_2
    _geom_torsion_atom_site_label_3
    _geom_torsion_atom_site_label_4
    _geom_torsion_site_symmetry_1
    _geom_torsion_site_symmetry_2
    _geom_torsion_site_symmetry_3
    _geom_torsion_site_symmetry_4
    _geom_torsion
    _geom_torsion_publ_flag
    O1 C1 C2 C3 . . . . 179.9(4) ?
    C6 C1 C2 C3 . . . . 0.4(7) ?
    C1 C2 C3 C4 . . . . -0.8(8) ?
    C2 C3 C4 C5 . . . . 0.9(8) ?
    C3 C4 C5 C6 . . . . -0.7(7) ?
    C2 C1 C6 C5 . . . . -0.2(6) ?
    O1 C1 C6 C5 . . . . -179.7(4) ?
    C2 C1 C6 C7 . . . . 177.9(4) ?
    O1 C1 C6 C7 . . . . -1.5(6) ?
    C4 C5 C6 C1 . . . . 0.3(7) ?
    C4 C5 C6 C7 . . . . -177.7(4) ?
    C1 C6 C7 N1 . . . . 163.8(4) ?
    C5 C6 C7 N1 . . . . -18.2(7) ?
    C1 C6 C7 C9 . . . . -10.4(5) ?
    C5 C6 C7 C9 . . . . 167.6(4) ?
    N1 C7 C9 C18 . . . . 103.9(4) ?
    C6 C7 C9 C18 . . . . -81.1(4) ?
    N1 C7 C9 C10 . . . . -137.2(4) ?
    C6 C7 C9 C10 . . . . 37.8(5) ?
    N1 C7 C9 C8 . . . . -14.8(5) ?
    C6 C7 C9 C8 . . . . 160.2(4) ?
    O2 C8 C9 C18 . . . . -91.3(4) ?
    C11 C8 C9 C18 . . . . 30.2(7) ?
    O2 C8 C9 C10 . . . . 138.9(4) ?
    C11 C8 C9 C10 . . . . -99.6(5) ?
    O2 C8 C9 C7 . . . . 23.9(4) ?
    C11 C8 C9 C7 . . . . 145.4(4) ?
    C18 C9 C10 O1 . . . . 62.9(5) ?
    C7 C9 C10 O1 . . . . -55.5(4) ?
    C8 C9 C10 O1 . . . . -165.5(4) ?
    O2 C8 C11 C16 . . . . -140.8(4) ?
    C9 C8 C11 C16 . . . . 101.4(5) ?
    O2 C8 C11 C12 . . . . 42.6(5) ?
    C9 C8 C11 C12 . . . . -75.2(6) ?
    C16 C11 C12 C13 . . . . -1.1(7) ?
    C8 C11 C12 C13 . . . . 175.5(5) ?
    C11 C12 C13 C14 . . . . -1.5(8) ?
    C12 C13 C14 C15 . . . . 2.6(8) ?
    C13 C14 C15 C16 . . . . -1.0(9) ?
    C14 C15 C16 C11 . . . . -1.5(7) ?
    C14 C15 C16 C17 . . . . 179.5(5) ?
    C12 C11 C16 C15 . . . . 2.6(6) ?
    C8 C11 C16 C15 . . . . -174.0(4) ?
    C12 C11 C16 C17 . . . . -178.5(5) ?
    C8 C11 C16 C17 . . . . 5.0(6) ?
    C6 C7 N1 O2 . . . . -175.9(4) ?
    C9 C7 N1 O2 . . . . -1.4(5) ?
    C2 C1 O1 C10 . . . . 162.0(4) ?
    C6 C1 O1 C10 . . . . -18.6(6) ?
    C9 C10 O1 C1 . . . . 48.4(5) ?
    C7 N1 O2 C8 . . . . 18.6(4) ?
    C11 C8 O2 N1 . . . . -153.6(3) ?
    C9 C8 O2 N1 . . . . -27.1(4) ?
data_global
_journal_date_recd_electronic     2012-12-16
_journal_date_accepted     2012-12-22
_journal_name_full     'Acta Crystallographica, Section E'
_journal_year     2013
_journal_volume     69
_journal_issue      2
_journal_page_first     o181
_journal_page_last     o181
_journal_paper_category     QO
_journal_paper_doi     10.1107/S1600536812051732
_journal_coeditor_code     SU2544
_publ_contact_author_name     'Aravindhan S'
_publ_contact_author_address
;
Department of Physics
Presidency College (Autonomous)
Chennai - 600 005
India
;
_publ_contact_author_email     'aravindhanpresidency@gmail.com'
_publ_contact_author_fax     ?
_publ_contact_author_phone     '9443203669'
_publ_section_title
;\
3-(2-Methylphenyl)-3a,4-dihydro-3<i>H</i>-chromeno[4,3-<i>c</i>]isoxazole-3a-\
carbonitrile
;
loop_
    _publ_author_name
    _publ_author_footnote
    _publ_author_address
    'G. Suresh' .
;
Department of Physics
Presidency College (Autonomous)
Chennai 600 005
India
;
    'J. Srinivasan' .
;
Department of Organic Chemistry
University of Madras
Chennai 600 025
India
;
    'M. Bakthadoss' .
;
Department of Organic Chemistry
University of Madras
Chennai 600 025
India
;
    'S. Aravindhan' .
;
Department of Physics
Presidency College (Autonomous)
Chennai 600 005
India
;
