# Supplementary material for: 3-(2-Methyl­phen­yl)-3a,4-dihydro-3H-chromeno[4,3-c]isoxazole-3a-carbo­nitrile
Source: Acta Crystallogr Sect E Struct Rep Online. 2013 Jan 4;69(Pt 2):o181. doi: 10.1107/S1600536812051732 (PMC3569243; doi:10.1107/S1600536812051732)
Supplement: Supplementary file 2 [file e-69-0o181-Isup2.hkl]

#
# h,k,l, Fc-squared, Fo-squared, sigma(Fo-squared) and status flag
#
data_I
_shelx_title ' 14 in Pca2(1)'
_shelx_refln_list_code          4
_shelx_F_calc_maximum      186.92
_exptl_crystal_F_000       608.00
_reflns_d_resolution_high  0.7652
 
loop_
 _symmetry_equiv_pos_as_xyz
 'x, y, z'
 '-x, -y, z+1/2'
 'x+1/2, -y, z'
 '-x+1/2, y, z+1/2'
 
_cell_length_a    19.3263
_cell_length_b    10.7866
_cell_length_c     6.9072
_cell_angle_alpha  90.000
_cell_angle_beta   90.000
_cell_angle_gamma  90.000
 
_shelx_F_squared_multiplier     1.000
 
loop_
 _refln_index_h
 _refln_index_k
 _refln_index_l
 _refln_F_squared_calc
 _refln_F_squared_meas
 _refln_F_squared_sigma
 _refln_observed_status
   4   0   0    21224.76    20266.66    623.51 o
   6   0   0    34940.38    32386.75    992.55 o
   8   0   0      116.03      114.78      4.84 o
  10   0   0     1198.19     1194.66     45.32 o
  12   0   0      537.55      505.87     30.56 o
  14   0   0       57.18       61.61      7.56 o
  16   0   0        4.40       -1.20      5.76 o
  18   0   0      244.56      292.84     19.77 o
  20   0   0       76.02       78.55     11.05 o
  22   0   0        4.22       -3.79      7.72 o
  24   0   0       10.61        1.00      8.62 o
   0   1   0     5038.35     5083.20    295.67 o
   1   1   0     1066.55      979.48     48.31 o
   2   1   0       35.71       34.21      1.34 o
   3   1   0     1147.42     1138.60     29.98 o
   4   1   0     2059.91     1942.10     45.87 o
   5   1   0     6938.17     7138.74    167.37 o
   6   1   0      332.23      350.31      8.89 o
   7   1   0        0.75        1.99      1.09 o
   8   1   0      157.55      165.34      5.86 o
   9   1   0      469.98      487.33     19.43 o
  10   1   0      218.74      215.84      9.87 o
  11   1   0       43.07       50.63      4.56 o
  12   1   0      114.85      130.86      6.00 o
  13   1   0      211.93      218.33      8.57 o
  14   1   0      102.00      100.43      5.60 o
  15   1   0        6.50        6.29      3.25 o
  16   1   0       74.87       73.56      6.32 o
  17   1   0       95.53      104.95      6.68 o
  18   1   0        0.70       -2.53      6.52 o
  19   1   0       30.32       34.48      5.99 o
  20   1   0        0.02       -3.26      4.93 o
  21   1   0       69.09       84.57      8.28 o
  22   1   0       10.34        5.53      5.54 o
  23   1   0        5.83       -4.81      5.71 o
  24   1   0        0.02       -5.72      5.72 o
  25   1   0        3.53       -6.55      6.91 o
   0   2   0      790.04      699.46     40.14 o
   1   2   0     1728.51     1601.81     65.61 o
   2   2   0      133.39      132.00      3.95 o
   3   2   0      621.01      548.08     14.72 o
   4   2   0     1356.23     1401.78     36.81 o
   5   2   0     2065.83     2008.72     52.70 o
   6   2   0     1236.32     1297.52     31.08 o
   7   2   0      795.11      756.75     18.52 o
   8   2   0      188.79      185.12      6.77 o
   9   2   0       30.01       36.12      2.96 o
  10   2   0       20.76       20.15      2.68 o
  11   2   0       53.40       56.05      3.81 o
  12   2   0       39.12       46.93      4.74 o
  13   2   0      307.77      295.50     13.44 o
  14   2   0        0.73       -2.95      3.60 o
  15   2   0       11.20        6.26      4.46 o
  16   2   0        0.76        0.08      3.80 o
  17   2   0        4.67        5.37      5.10 o
  18   2   0       50.02       55.03      5.65 o
  19   2   0        8.07        5.77      4.47 o
  20   2   0       39.67       34.10      6.33 o
  21   2   0        3.10       -4.31      4.94 o
  22   2   0        0.06       -4.93      5.26 o
  23   2   0       13.93        6.05      5.93 o
  24   2   0        0.06       -5.53      5.53 o
  25   2   0        1.96       -3.55      6.12 o
   0   3   0     1458.71     1364.10     77.45 o
   1   3   0      633.99      569.12     18.06 o
   2   3   0     3205.71     3067.09    100.12 o
   3   3   0      671.27      642.88     17.24 o
   4   3   0     2969.30     2766.16     72.06 o
   5   3   0      113.47      110.12      3.84 o
   6   3   0       75.59       72.53      3.09 o
   7   3   0       33.98       36.73      2.74 o
   8   3   0       11.84       12.57      1.83 o
   9   3   0       74.16       64.21      3.85 o
  10   3   0      359.73      364.70     13.29 o
  11   3   0       37.85       43.44      3.59 o
  12   3   0        8.49        8.06      3.81 o
  13   3   0       24.39       31.84      5.46 o
  14   3   0        4.51        0.94      3.02 o
  15   3   0      254.57      245.18     12.50 o
  16   3   0      340.90      355.15     16.56 o
  17   3   0      135.05      144.73      9.61 o
  18   3   0        0.01        1.51      3.82 o
  19   3   0       72.94       75.41      6.63 o
  20   3   0        6.57        4.05      4.58 o
  21   3   0        5.06       -1.35      5.03 o
  22   3   0       27.63       24.54      6.23 o
  23   3   0        0.78       -5.18      5.18 o
  24   3   0        0.41       -2.81      5.70 o
   0   4   0     1644.52     1512.28     85.58 o
   1   4   0       18.92       17.79      2.56 o
   2   4   0      103.01       99.52      4.29 o
   3   4   0      211.19      234.68      9.14 o
   4   4   0      863.70      808.49     21.70 o
   5   4   0       28.85       25.85      2.53 o
   6   4   0      114.40      115.05      5.30 o
   7   4   0      145.65      151.63      5.96 o
   8   4   0       18.42       14.35      2.71 o
   9   4   0        6.99        1.09      2.27 o
  10   4   0       85.67       81.23      4.56 o
  11   4   0       45.14       43.03      3.83 o
  12   4   0      214.02      214.54      8.62 o
  13   4   0       29.86       38.52      4.16 o
  14   4   0      837.53      867.42     27.70 o
  15   4   0      134.55      162.97     13.80 o
  16   4   0        1.61       10.04      3.99 o
  17   4   0       44.58       52.35     12.90 o
  18   4   0       63.29       68.85     10.83 o
  19   4   0       44.06       41.45     12.12 o
  20   4   0       47.15       54.61     12.22 o
  21   4   0       13.99       14.85      7.92 o
  22   4   0        2.43       -3.31      4.56 o
  23   4   0        1.01       -1.18      5.24 o
  24   4   0       14.04        6.81      5.88 o
   1   5   0     1406.40     1538.16     87.79 o
   2   5   0      470.72      472.80     15.79 o
   3   5   0      240.86      259.72     17.03 o
   4   5   0      328.50      319.92      9.51 o
   5   5   0      627.60      622.13     19.55 o
   6   5   0      726.66      668.99     20.95 o
   7   5   0       65.22       83.83      8.96 o
   8   5   0       21.91       26.41      4.04 o
   9   5   0       25.48       35.96      3.46 o
  10   5   0      438.51      420.91     16.49 o
  11   5   0       80.47       74.24      5.58 o
  12   5   0       85.81       83.53      5.33 o
  13   5   0       46.05       65.48      6.08 o
  14   5   0      260.20      264.81     10.69 o
  15   5   0       39.95       41.77      5.08 o
  16   5   0       41.60       37.61      6.03 o
  17   5   0        0.02       -1.88      6.11 o
  18   5   0       21.42       13.78      6.76 o
  19   5   0        5.12        2.80     10.83 o
  20   5   0       13.49        9.20      6.46 o
  21   5   0        3.95        0.89      6.28 o
  22   5   0        0.00       -4.34      4.34 o
  23   5   0        8.77       11.15      5.06 o
   0   6   0     2607.29     2574.48    232.85 o
   2   6   0      229.89      202.97     12.39 o
   4   6   0     1365.21     1398.79    121.37 o
   5   6   0       26.07       32.89      5.86 o
   6   6   0      435.21      461.11     24.48 o
   7   6   0       82.56       94.98      5.10 o
   8   6   0       88.95       82.03      4.82 o
   9   6   0        2.72        6.80      3.76 o
  10   6   0      306.73      315.00     11.44 o
  11   6   0        5.73        8.90      3.31 o
  12   6   0       22.89       19.88      3.72 o
  13   6   0       18.04       19.52      3.90 o
  14   6   0        0.64        2.36      3.56 o
  15   6   0      111.69      117.51      6.96 o
  16   6   0       54.91       57.92      6.31 o
  17   6   0       39.14       46.96      7.05 o
  18   6   0        3.55        2.21      5.58 o
  19   6   0        0.98       -4.65      5.70 o
  20   6   0       14.29       10.60      7.42 o
  21   6   0       12.43       11.90      7.05 o
  22   6   0        2.41        8.11      7.04 o
   0   7   0      409.35      381.71     17.89 o
   1   7   0      181.36      236.03     19.67 o
   2   7   0      421.78      405.32     14.10 o
   3   7   0       13.53       -0.17      6.06 o
   4   7   0        8.35        2.31     10.37 o
   5   7   0        0.43       -3.91      3.91 o
   6   7   0       10.35        6.29      5.06 o
   7   7   0      190.16      170.56      9.68 o
   8   7   0       20.77       17.27      3.41 o
   9   7   0        1.34       -2.85      2.85 o
  10   7   0       12.87        9.21      3.47 o
  11   7   0        2.76        2.55      3.29 o
  12   7   0        5.35        1.39      3.44 o
  13   7   0       10.93       11.95      3.92 o
  14   7   0        4.03        5.78      3.94 o
  15   7   0       88.26       91.29     14.11 o
  16   7   0       11.79       33.80     14.08 o
  17   7   0       50.81       60.07      7.87 o
  18   7   0       67.24       66.38      8.30 o
  19   7   0        0.54        9.38      6.66 o
  20   7   0       12.17        8.03      6.66 o
  21   7   0        3.48       12.92      7.35 o
   0   8   0      156.88      189.23     19.95 o
   1   8   0      233.41      233.95      8.07 o
   2   8   0       44.24      103.08      8.74 o
   3   8   0       55.27       59.86      6.13 o
   4   8   0      115.88       87.25      5.37 o
   5   8   0        0.00       -6.75      6.87 o
   6   8   0       21.72       20.80      4.56 o
   7   8   0      113.05       93.55      7.02 o
   8   8   0        7.70        3.53      3.28 o
   9   8   0       17.96       22.44      4.06 o
  10   8   0       28.54       30.61      4.37 o
  11   8   0       17.86       14.08      4.14 o
  12   8   0        0.07       -3.41      3.41 o
  13   8   0        4.96       -0.61      5.11 o
  14   8   0        8.09        4.86      5.50 o
  15   8   0       66.19       69.59      8.09 o
  16   8   0        1.56        9.11      6.11 o
  17   8   0        0.68        9.10      6.44 o
  18   8   0       14.14       11.82      6.76 o
  19   8   0        5.00        2.94      6.60 o
  20   8   0        7.18        5.67      6.98 o
   0   9   0      251.71      224.75     12.07 o
   1   9   0        1.62       49.53      8.22 o
   2   9   0       61.08       52.86     13.43 o
   3   9   0        2.76       57.25      8.55 o
   4   9   0      169.77      158.75      7.56 o
   5   9   0        8.96       12.09      7.32 o
   6   9   0       60.12       55.01      6.31 o
   7   9   0       40.78       31.72      7.06 o
   8   9   0        9.66        3.53      6.41 o
   9   9   0        4.26       12.32      9.12 o
  10   9   0       75.57       78.29     10.75 o
  11   9   0       19.53       16.60      7.32 o
  12   9   0       23.33       22.09      6.18 o
  13   9   0        8.93       15.50      8.82 o
  14   9   0       19.28        2.73      5.97 o
  15   9   0       16.07        6.86      6.96 o
  16   9   0        2.36        0.76      6.22 o
  17   9   0        6.92        6.03      6.69 o
  18   9   0        2.01       -2.72      6.75 o
  19   9   0        4.36        5.53      7.41 o
   0  10   0       29.24       21.34      9.35 o
   1  10   0       23.39        2.29      5.35 o
   2  10   0      200.67      193.34     18.76 o
   3  10   0       25.87      146.76     19.54 o
   4  10   0      111.61      136.16      9.69 o
   6  10   0      155.20      146.11      9.45 o
   7  10   0       35.70       36.01      9.39 o
   8  10   0        3.92        0.83      8.12 o
   9  10   0       13.91       16.24      9.05 o
  10  10   0       11.38       21.60      9.79 o
  11  10   0       43.69       34.28     10.72 o
  12  10   0      109.14       97.03     12.78 o
  13  10   0        2.06       15.67     12.60 o
  14  10   0       11.52        6.03      6.69 o
  15  10   0        4.15        2.30      7.00 o
  16  10   0       28.35       30.79      7.89 o
  17  10   0        2.67        0.40      7.22 o
   0  11   0       49.68       41.31     10.82 o
   1  11   0       18.52       28.67      7.13 o
   2  11   0       26.74       39.87      7.33 o
   3  11   0        2.78       17.90      6.51 o
   4  11   0        8.14       13.29      6.32 o
   5  11   0        1.00        3.83      6.01 o
   6  11   0        5.66        8.52      6.17 o
   7  11   0       15.81       10.03      6.62 o
   8  11   0        2.56       -0.93      8.82 o
   9  11   0        0.78       -5.19      9.52 o
  10  11   0        0.33       -7.46     10.09 o
  11  11   0        1.62       -4.43     10.35 o
  12  11   0        7.70       -4.69     10.48 o
  13  11   0        2.95        6.22     11.28 o
  14  11   0        1.20        8.15     11.62 o
  15  11   0        9.95        9.49     12.28 o
   0  12   0        0.64        5.16     12.12 o
   1  12   0       12.12       13.05      8.66 o
   2  12   0        7.14       22.93      8.54 o
   3  12   0        7.88       32.52      8.77 o
   4  12   0        1.13       14.92      9.34 o
   5  12   0        9.07       22.80     11.38 o
   6  12   0        3.07       12.12     10.98 o
   7  12   0        5.33       10.78     10.98 o
   8  12   0        1.18        3.43     11.15 o
   9  12   0        0.56       11.25     11.85 o
  10  12   0        2.19      -11.55     11.55 o
  11  12   0        0.49       -5.53     11.88 o
  12  12   0        1.80       -4.79     11.78 o
   3  13   0        0.00        7.46     16.68 o
   4  13   0       11.49       36.18     16.84 o
   5  13   0        0.63       11.55     15.11 o
   6  13   0        4.99       10.39     14.88 o
   7  13   0        0.26        7.26     14.85 o
   8  13   0        1.87      -14.45     14.45 o
   9  13   0        2.20      -11.52     14.41 o
   2   0   1    17315.06    18812.16    713.95 o
   4   0   1    11891.57    11963.16    369.91 o
   6   0   1     7284.78     7732.66    208.42 o
   8   0   1     4112.73     4318.16    112.64 o
  10   0   1     4531.88     4577.10    134.87 o
  12   0   1      921.53      893.44     27.75 o
  14   0   1      437.65      455.97     15.53 o
  16   0   1      215.21      213.46      9.27 o
  18   0   1      438.37      463.99     16.74 o
  20   0   1        4.58        1.72      5.03 o
  22   0   1       45.42       45.58      7.31 o
  24   0   1       14.22       15.44      9.69 o
   1   1   1     1576.28     1582.34     47.41 o
   2   1   1     1899.58     1979.54     39.88 o
   3   1   1     3668.43     3772.71     74.85 o
   4   1   1       82.36       77.61      1.85 o
   5   1   1     1132.35     1136.81     20.13 o
   6   1   1      179.57      159.79      3.58 o
   7   1   1      838.03      842.38     16.24 o
   8   1   1      158.63      176.80      4.64 o
   9   1   1      344.37      341.33      8.11 o
  10   1   1      166.25      152.43     10.28 o
  11   1   1     1342.56     1402.89     33.12 o
  12   1   1       47.64       53.12      3.48 o
  13   1   1      107.83      106.60      3.94 o
  14   1   1      264.72      284.42      9.51 o
  15   1   1      107.18       99.43      4.17 o
  16   1   1      159.43      153.79      5.87 o
  17   1   1       95.43       94.19      4.91 o
  18   1   1       42.80       40.68      4.41 o
  19   1   1       54.65       68.40      5.26 o
  20   1   1       33.22       35.49      4.14 o
  21   1   1       29.04       42.37      4.48 o
  22   1   1        7.89        4.30      4.07 o
  23   1   1       25.13       21.89      6.69 o
  24   1   1       13.52       15.40      6.79 o
  25   1   1        1.35       -4.15      6.14 o
   1   2   1     3485.68     3660.47     78.59 o
   2   2   1     4905.19     4900.13     90.63 o
   3   2   1     2494.09     2570.35     47.68 o
   4   2   1     1705.12     1708.20     30.09 o
   5   2   1     1984.99     1947.36     34.27 o
   6   2   1      405.14      396.51      7.43 o
   7   2   1      136.58      139.31      3.10 o
   8   2   1       83.84       90.30      2.75 o
   9   2   1      370.28      373.30      8.13 o
  10   2   1      185.83      177.32      5.45 o
  11   2   1      278.32      266.51      7.52 o
  12   2   1      196.86      197.61      6.19 o
  13   2   1       27.07       35.57      3.35 o
  14   2   1       17.01       18.69      2.73 o
  15   2   1       51.17       53.10      4.05 o
  16   2   1      112.38      122.21      5.93 o
  17   2   1      184.42      186.14      6.73 o
  18   2   1       17.54       16.41      3.37 o
  19   2   1       13.61        8.56      3.33 o
  20   2   1        4.23        0.96      3.32 o
  21   2   1        8.83        5.70      3.95 o
  22   2   1       30.41       36.07      4.86 o
  23   2   1       25.35       34.05     13.02 o
  24   2   1       11.29       13.98      6.34 o
   1   3   1     1042.67     1065.99     25.42 o
   2   3   1      284.95      270.50      8.45 o
   3   3   1     3996.87     3942.75     72.81 o
   4   3   1      636.69      627.31     11.39 o
   5   3   1      162.78      162.15      3.45 o
   6   3   1       89.68       82.68      2.34 o
   7   3   1      130.50      141.34      3.64 o
   8   3   1      110.62      106.98      3.17 o
   9   3   1       98.74       97.71      3.07 o
  10   3   1      129.64      132.88      4.14 o
  11   3   1       91.31       84.15      3.39 o
  12   3   1      173.34      166.63      5.08 o
  13   3   1      106.07      107.58      4.56 o
  14   3   1      136.01      132.01      5.28 o
  15   3   1      145.27      142.08      5.70 o
  16   3   1        1.97       -0.53      3.21 o
  17   3   1        2.96        0.06      3.17 o
  18   3   1       15.87       15.31      3.57 o
  19   3   1       21.11       19.03      3.47 o
  20   3   1       78.91       84.93      5.21 o
  21   3   1       10.52        6.54      3.54 o
  22   3   1        5.40        4.60      3.67 o
  23   3   1        0.90       -4.80      4.80 o
  24   3   1       10.11       13.37      7.01 o
   1   4   1      610.92      566.44     20.41 o
   2   4   1      162.56      153.19      4.48 o
   3   4   1      514.34      533.57     11.25 o
   4   4   1     1050.87     1069.59     21.33 o
   5   4   1      274.02      278.45      6.24 o
   6   4   1     1010.14     1036.06     19.65 o
   7   4   1      184.10      197.81      4.86 o
   8   4   1      291.22      282.01      6.47 o
   9   4   1       84.68       76.80      2.88 o
  10   4   1      234.42      224.09      6.05 o
  11   4   1       85.05       76.95      3.39 o
  12   4   1       28.47       25.66      2.56 o
  13   4   1      224.32      227.37      6.57 o
  14   4   1      157.15      168.67      5.61 o
  15   4   1       36.39       42.48      3.51 o
  16   4   1      131.95      137.34      6.60 o
  17   4   1        1.85        0.99      3.47 o
  18   4   1       10.48        6.66      3.72 o
  19   4   1        2.03       -3.29      3.29 o
  20   4   1        5.02        2.39      3.70 o
  21   4   1        0.87       -3.23      3.23 o
  22   4   1       10.51        6.33      4.15 o
  23   4   1        3.76       -0.67      4.95 o
  24   4   1       15.75       17.52      6.55 o
   1   5   1     1437.17     1356.42     37.44 o
   2   5   1      202.89      198.03     18.78 o
   3   5   1      897.14      879.32     19.45 o
   4   5   1      773.59      751.22     16.70 o
   5   5   1      318.18      320.95      7.20 o
   6   5   1       39.08       68.83      5.24 o
   7   5   1     1073.80     1071.59     21.57 o
   8   5   1      480.15      475.47     10.31 o
   9   5   1      224.57      222.79      5.61 o
  10   5   1       59.21       61.89      3.20 o
  11   5   1      161.08      156.69      5.02 o
  12   5   1      160.38      155.75      5.17 o
  13   5   1       15.72       18.12      3.09 o
  14   5   1      115.64      120.27      5.34 o
  15   5   1      143.04      146.68      6.02 o
  16   5   1       67.30       66.17      4.51 o
  17   5   1        6.19        2.93      3.66 o
  18   5   1        3.36        1.01      3.80 o
  19   5   1        7.33        1.64      4.07 o
  20   5   1       35.95       32.42      7.15 o
  21   5   1        5.61        1.58      3.82 o
  22   5   1        1.30       -4.37      4.37 o
  23   5   1        1.39       -0.72      4.78 o
   1   6   1      284.82      295.61     14.16 o
   2   6   1      427.44      427.52     11.13 o
   3   6   1       34.29       35.06      4.43 o
   4   6   1        7.29        5.46      2.32 o
   5   6   1      209.01      190.03      5.86 o
   6   6   1      269.21      266.02      6.83 o
   7   6   1       79.79       92.70      3.61 o
   8   6   1      251.73      248.79      6.09 o
   9   6   1       31.16       37.76      2.48 o
  10   6   1      153.66      149.01      4.94 o
  11   6   1        6.85       15.54      2.57 o
  12   6   1      273.47      261.15      7.37 o
  13   6   1      116.07      116.60      5.23 o
  14   6   1       18.46       20.84      6.88 o
  15   6   1        1.86        7.26      4.95 o
  16   6   1        8.50        4.18      3.76 o
  17   6   1       27.81       32.13      5.20 o
  18   6   1       58.76       63.96      5.62 o
  19   6   1        8.78       10.91      7.00 o
  20   6   1        3.77       -2.44      4.32 o
  21   6   1       27.74       32.60     10.94 o
  22   6   1        6.18        6.36      6.89 o
   1   7   1      203.67      187.73      6.36 o
   2   7   1      141.88      167.58      9.47 o
   3   7   1      212.38      206.01      6.41 o
   4   7   1        6.68        5.73      4.54 o
   5   7   1       13.45       12.38      2.66 o
   6   7   1       55.68       57.25      3.43 o
   7   7   1        3.82       -0.43      2.26 o
   8   7   1       15.38       19.11      2.73 o
   9   7   1      124.13      118.92      4.47 o
  10   7   1       32.64       44.08      3.68 o
  11   7   1       84.18       71.62      5.64 o
  12   7   1       93.33       91.52      4.84 o
  13   7   1       39.95       44.73      4.04 o
  14   7   1       31.03       29.03      4.27 o
  15   7   1        6.72       11.97      3.93 o
  16   7   1       67.99       73.23      5.67 o
  17   7   1        0.45        7.18      4.31 o
  18   7   1       58.45       61.99      5.81 o
  19   7   1       17.17       12.49      4.78 o
  20   7   1        6.60        4.70      5.68 o
  21   7   1        0.36       -1.73      6.08 o
   1   8   1      292.32      251.40      6.43 o
   2   8   1       39.53       75.98      5.81 o
   3   8   1       69.18       67.12      3.69 o
   4   8   1       22.58       18.64      3.15 o
   5   8   1       28.34       29.69      3.00 o
   6   8   1       60.29       56.86      4.16 o
   7   8   1       47.17       51.24      4.14 o
   8   8   1       20.67       26.26      3.76 o
   9   8   1       76.56       66.10      4.85 o
  10   8   1       86.79       80.84      4.86 o
  11   8   1       68.97       66.92      4.43 o
  12   8   1        8.51       16.63      3.98 o
  13   8   1       66.98       63.22      5.26 o
  14   8   1       26.47       25.64      5.77 o
  15   8   1        9.15        4.41      4.10 o
  16   8   1        8.79       12.35      4.44 o
  17   8   1       19.29       21.75      4.92 o
  18   8   1       22.10       22.33      5.13 o
  19   8   1       28.78       51.00      9.92 o
  20   8   1        2.88       -4.13      6.02 o
   1   9   1       75.32       72.63      3.72 o
   2   9   1       26.03       33.78      4.15 o
   3   9   1        5.12        3.82      3.00 o
   4   9   1       10.19        7.72      3.50 o
   5   9   1       15.27       11.35      4.03 o
   6   9   1       11.43        2.65      5.07 o
   7   9   1        1.27       -4.18      4.95 o
   8   9   1       18.26       13.24      5.37 o
   9   9   1       33.30       25.00      6.57 o
  10   9   1        5.20        6.35      4.66 o
  11   9   1       32.58       26.56      5.31 o
  12   9   1        5.65       -0.19      3.98 o
  13   9   1       35.18       32.36      4.88 o
  14   9   1       38.71       47.24      5.31 o
  15   9   1        9.59        7.43      4.53 o
  16   9   1        5.81        1.87      4.63 o
  17   9   1       27.38       15.80      5.09 o
  18   9   1        3.28       -0.31      6.03 o
  19   9   1        1.85       -6.89      7.99 o
   1  10   1       43.66       45.87      6.80 o
   2  10   1      151.39      119.99      6.37 o
   3  10   1       35.19       48.48      8.55 o
   4  10   1       56.35       62.67      5.59 o
   5  10   1       26.31       45.56      4.77 o
   6  10   1       32.11       36.15      6.84 o
   7  10   1       36.92       37.15      7.23 o
   8  10   1       20.31       42.24      7.26 o
   9  10   1       16.99       25.48      7.00 o
  10  10   1       21.80       14.41      6.98 o
  11  10   1       17.10       17.47      9.34 o
  12  10   1        6.97        5.35      5.40 o
  13  10   1        4.45        2.73      5.56 o
  14  10   1       50.83       51.50      7.07 o
  15  10   1        2.14       19.44      7.23 o
  16  10   1       39.85       41.94      6.16 o
  17  10   1        1.20       -5.85      5.85 o
   1  11   1        0.17       -0.97      4.74 o
   2  11   1        6.92        5.70      5.17 o
   3  11   1        2.28       25.07      5.21 o
   4  11   1       37.26       51.03      6.17 o
   5  11   1       17.13       40.83      8.15 o
   6  11   1        4.88        5.16      5.32 o
   7  11   1        2.41       -5.08      5.08 o
   8  11   1        3.29       -3.43      6.83 o
   9  11   1        1.20       -5.85     10.10 o
  10  11   1        3.95        0.61      7.35 o
  11  11   1       20.71       16.89      8.19 o
  12  11   1        1.24       -1.02      7.87 o
  13  11   1        0.42       -1.68      8.21 o
  14  11   1       19.43       21.95      8.95 o
  15  11   1        3.07        7.18      8.50 o
   1  12   1        1.69        5.09      6.62 o
   2  12   1        3.91       15.39     11.95 o
   3  12   1       24.71       46.43      7.56 o
   4  12   1        8.53       37.62      6.84 o
   5  12   1       18.57       34.63      6.67 o
   6  12   1        2.65       33.98      6.68 o
   7  12   1       13.08       46.77     10.27 o
   8  12   1       11.02       21.95      6.36 o
   9  12   1        9.68       10.37      6.03 o
  10  12   1        1.42       -4.29      8.54 o
  11  12   1        2.54       -4.06      8.78 o
  12  12   1        2.36       -1.17      9.20 o
   1  13   1        5.04       20.65      8.40 o
   2  13   1       13.13       26.67      8.44 o
   3  13   1        5.92       16.91      8.01 o
   4  13   1        4.11       11.32      7.67 o
   5  13   1        8.73       28.53     12.55 o
   6  13   1        5.97       25.63     12.25 o
   7  13   1        5.17       16.04     12.05 o
   8  13   1        1.29        3.26     11.52 o
   2   0   2     4376.13     5272.69    295.54 o
   4   0   2     1151.22     1084.01     41.90 o
   6   0   2      608.57      653.09     21.10 o
   8   0   2     2456.46     2447.57     90.92 o
  10   0   2     1744.10     1828.57     54.56 o
  12   0   2      626.41      656.90     20.99 o
  14   0   2      248.31      239.60      9.42 o
  16   0   2      421.31      426.20     15.07 o
  18   0   2      109.27      116.28      7.12 o
  20   0   2      155.18      180.02      9.69 o
  22   0   2       83.04       90.64     12.02 o
   2   1   2     2813.46     3178.93     98.55 o
   3   1   2      108.80      103.17      3.50 o
   4   1   2      974.52      946.04     17.78 o
   5   1   2      197.53      178.08      3.82 o
   6   1   2     1056.15     1088.46     19.45 o
   7   1   2      565.90      574.69     11.81 o
   8   1   2       69.79       73.07      3.17 o
   9   1   2        1.79       -1.44      1.44 o
  10   1   2       78.79       73.91      3.34 o
  11   1   2       11.97       19.88      2.25 o
  12   1   2      246.71      264.83      9.13 o
  13   1   2       58.66       59.05      3.48 o
  14   1   2       56.56       59.79      3.30 o
  15   1   2      185.23      191.55      5.96 o
  16   1   2       11.13        4.92      2.92 o
  17   1   2       56.18       63.06      4.24 o
  18   1   2       10.43        6.80      3.06 o
  19   1   2       19.65       29.98      3.55 o
  20   1   2        4.51        2.63      3.73 o
  21   1   2       52.36       57.54      6.37 o
  22   1   2        7.01       17.69      5.44 o
  23   1   2        6.51        8.26      5.34 o
   0   2   2      348.35      388.71     19.87 o
   1   2   2      907.66      995.10     28.59 o
   2   2   2      531.76      587.70     15.36 o
   3   2   2      849.76      922.22     21.64 o
   4   2   2      496.90      542.74     10.42 o
   5   2   2      309.01      319.06      6.50 o
   6   2   2      330.68      348.16      7.50 o
   7   2   2       46.31       46.12      2.11 o
   8   2   2      980.57      974.64     21.38 o
   9   2   2      658.08      646.68     16.13 o
  10   2   2      144.14      150.17      4.82 o
  11   2   2       46.52       51.57      2.69 o
  12   2   2      307.82      317.22      7.94 o
  13   2   2      107.97      110.62      4.46 o
  14   2   2       10.65       10.40      2.58 o
  15   2   2      277.68      265.31      8.11 o
  16   2   2        1.26       -0.70      2.81 o
  17   2   2       38.48       38.80      3.68 o
  18   2   2        6.66        0.51      2.89 o
  19   2   2       38.15       41.17      4.11 o
  20   2   2       11.99       16.10      4.01 o
  21   2   2       55.59       68.49      8.85 o
  22   2   2       45.86       57.01      6.52 o
  23   2   2       41.56       63.16      9.81 o
  24   2   2        4.76       -4.33     13.38 o
   1   3   2       29.37       21.14      5.06 o
   2   3   2      750.32      804.87     21.54 o
   3   3   2      221.76      255.82      7.48 o
   4   3   2       19.44       18.59      1.55 o
   5   3   2      106.14      118.29      5.90 o
   6   3   2     1600.14     1601.45     38.31 o
   7   3   2       47.67       53.63      2.89 o
   8   3   2      957.77      933.91     24.88 o
   9   3   2       92.30       89.62      3.17 o
  10   3   2      114.00      109.66      3.66 o
  11   3   2       26.31       27.74      2.86 o
  12   3   2      208.52      203.24      7.07 o
  13   3   2       38.11       37.61      3.94 o
  14   3   2       84.05       85.21      6.09 o
  15   3   2      112.06      116.12      5.52 o
  16   3   2        8.93        7.48      3.09 o
  17   3   2       80.76       76.34      5.01 o
  18   3   2       28.29       28.76      4.08 o
  19   3   2        4.93        4.65      3.56 o
  20   3   2        4.69        1.65      4.23 o
  21   3   2        7.17        5.18      4.84 o
  22   3   2        1.04       -0.25      4.86 o
  23   3   2       22.23       29.23      6.00 o
   0   4   2       95.83       95.86      7.36 o
   1   4   2      110.65       86.72      5.31 o
   2   4   2      508.56      540.55     13.24 o
   3   4   2      589.62      619.04     15.03 o
   4   4   2      585.28      597.81     14.57 o
   5   4   2       51.45       52.95      2.26 o
   6   4   2      259.20      252.51      5.83 o
   7   4   2      109.67      108.89      4.45 o
   8   4   2       44.44       41.91      2.16 o
   9   4   2       26.05       21.20      2.30 o
  10   4   2      143.29      130.79      3.91 o
  11   4   2        5.53        1.32      2.06 o
  12   4   2       66.71       64.27      4.05 o
  13   4   2       64.85       60.95      4.17 o
  14   4   2       26.10       28.77      5.07 o
  15   4   2      173.12      165.73      7.99 o
  16   4   2        7.92        4.77      9.56 o
  17   4   2       83.71       58.96      6.53 o
  18   4   2        1.37       -1.82      3.26 o
  19   4   2       11.15        4.96      3.63 o
  20   4   2        9.78        6.67      4.65 o
  21   4   2        3.32        1.12      4.61 o
  22   4   2        3.60       -0.98      4.68 o
  23   4   2        8.48       14.78     13.81 o
   0   5   2      400.97      409.78     22.70 o
   1   5   2       68.43       61.60      3.50 o
   2   5   2        4.40        1.43      3.25 o
   3   5   2       23.83       29.10      4.02 o
   4   5   2      292.30      293.52      7.16 o
   5   5   2       43.67       49.61      3.28 o
   6   5   2      183.23      194.09      5.30 o
   7   5   2      378.03      398.36     10.17 o
   8   5   2       59.37       48.08      2.74 o
   9   5   2       10.35       12.83      1.77 o
  10   5   2       54.45       51.54      2.72 o
  11   5   2      161.81      146.40      5.39 o
  12   5   2       49.45       45.11      3.58 o
  13   5   2       31.54       25.71      3.31 o
  14   5   2       76.75       66.38      5.26 o
  15   5   2       67.20       66.28      7.50 o
  16   5   2       33.56       21.53      5.29 o
  17   5   2       40.19       29.88      8.16 o
  18   5   2       24.47       22.67      4.88 o
  19   5   2       22.71       18.66      6.39 o
  20   5   2        1.63        0.48      4.36 o
  21   5   2        8.01        0.26      4.71 o
  22   5   2        9.60        4.88      7.00 o
   0   6   2       50.10       48.05      4.98 o
   1   6   2       31.10       30.53      2.84 o
   2   6   2        5.07        1.85      1.79 o
   3   6   2        2.33        0.32      1.57 o
   4   6   2       49.34       54.93      2.84 o
   5   6   2       94.84       95.29      3.54 o
   6   6   2       29.62       33.34      2.72 o
   7   6   2        9.81        9.25      2.86 o
   8   6   2      303.93      279.76      8.06 o
   9   6   2        3.20       13.22      3.29 o
  10   6   2      246.91      211.83      6.17 o
  11   6   2        1.25       -2.87      2.87 o
  12   6   2       25.12       21.68      3.93 o
  13   6   2       86.40       80.48      5.13 o
  14   6   2        9.73       15.32      5.13 o
  15   6   2       53.28       56.42     11.71 o
  16   6   2       53.41       50.52      8.67 o
  17   6   2        1.57        1.38      4.06 o
  18   6   2       25.47       22.63      6.54 o
  19   6   2        2.70       -2.27      5.85 o
  20   6   2       11.36        7.69      6.69 o
  21   6   2       12.95        5.25      5.15 o
   0   7   2      322.68      299.94     14.10 o
   1   7   2      122.57      101.03      9.53 o
   2   7   2       70.89       72.08     11.21 o
   3   7   2      127.06      141.11      8.59 o
   4   7   2       87.12       91.48      4.52 o
   5   7   2       47.11       90.14      6.69 o
   6   7   2      236.28      207.09      7.50 o
   7   7   2        4.48        1.17      5.17 o
   8   7   2      215.44      204.83      7.69 o
   9   7   2      137.55      145.54      8.10 o
  10   7   2      257.38      245.88      7.95 o
  11   7   2       17.84       26.61      8.30 o
  12   7   2       48.82       62.98     10.13 o
  13   7   2      261.21      252.11      9.60 o
  14   7   2      100.55      113.00      8.97 o
  15   7   2       29.76       39.53      7.88 o
  16   7   2        3.84        3.02      4.03 o
  17   7   2        2.80        2.55      6.05 o
  18   7   2        8.52        8.77      6.38 o
  19   7   2       39.81       35.58      7.68 o
  20   7   2        1.32        4.84     11.90 o
   0   8   2      875.48      729.20     29.63 o
   1   8   2      203.33      218.13     42.19 o
   2   8   2       48.86       50.34     17.09 o
   3   8   2      244.53      209.72     17.34 o
   4   8   2      101.18      136.88     11.97 o
   5   8   2      217.03      200.55      9.12 o
   6   8   2      112.21      134.77      7.55 o
   7   8   2       99.26      148.61     10.42 o
   8   8   2      269.45      287.97     10.09 o
   9   8   2      223.11      231.56      8.85 o
  10   8   2       11.10       29.77      5.29 o
  11   8   2        8.55        2.74      5.10 o
  12   8   2       20.19       32.24      7.35 o
  13   8   2       89.15       81.52      5.74 o
  14   8   2       30.11       32.96      5.11 o
  15   8   2        8.27       16.13      4.48 o
  16   8   2        9.19        5.49      5.50 o
  17   8   2       29.26       31.53      8.02 o
  18   8   2       16.62       23.41     11.57 o
  19   8   2       30.11       32.82     14.71 o
   0   9   2      144.89      149.46      9.53 o
   1   9   2       14.44       27.65      5.20 o
   2   9   2       11.32       38.90      5.00 o
   3   9   2      108.44      108.87      5.23 o
   4   9   2       44.28       59.05      5.72 o
   5   9   2       12.03       27.31      5.13 o
   6   9   2       78.79       83.90      6.50 o
   7   9   2       85.43       72.61      7.77 o
   8   9   2       41.01       50.15      7.57 o
   9   9   2       22.14       40.38     11.72 o
  10   9   2       68.19       69.31     10.27 o
  11   9   2       37.12       35.29      8.29 o
  12   9   2       43.29       46.36      6.25 o
  13   9   2       14.06        8.57      5.46 o
  14   9   2        0.62        1.90      5.24 o
  15   9   2       22.26       13.87      5.83 o
  16   9   2        0.66       -1.05      5.74 o
  17   9   2        8.33        5.97      6.19 o
  18   9   2       11.79       21.21      9.48 o
   0  10   2       19.81       33.25      9.39 o
   1  10   2       48.30       41.01      6.98 o
   2  10   2       11.96       34.88      8.32 o
   3  10   2        9.80       18.15      6.57 o
   4  10   2       71.26       86.65      9.98 o
   5  10   2       18.37       47.33      7.68 o
   6  10   2       62.85       68.56     11.22 o
   7  10   2        9.12       15.91     10.52 o
   8  10   2       23.41       21.03      8.65 o
   9  10   2        8.34        5.79      7.25 o
  10  10   2        5.82       -1.70      7.22 o
  11  10   2        3.87       -4.46      7.44 o
  12  10   2        0.65       -3.34      7.80 o
  13  10   2        1.28       -4.84      8.01 o
  14  10   2       13.24        0.86      8.49 o
  15  10   2        1.72       -4.94      8.73 o
  16  10   2        1.76        0.61      9.08 o
   0  11   2       91.63       78.12     11.25 o
   1  11   2       12.45       43.67      9.29 o
   2  11   2       39.21       52.04      7.67 o
   3  11   2       10.85       23.53      6.90 o
   4  11   2       14.70       17.05      6.84 o
   5  11   2        7.91       17.52      6.05 o
   6  11   2        6.90        2.11      5.83 o
   7  11   2        2.16       -7.59      7.59 o
   8  11   2        2.91       -1.56      7.87 o
   9  11   2        9.00       -3.52      8.21 o
  10  11   2        0.45       -6.49      8.12 o
  11  11   2        2.50        0.30      8.64 o
  12  11   2        4.39       -8.69      8.69 o
  13  11   2        2.53       -3.42      9.07 o
  14  11   2        3.56        3.19      9.72 o
   0  12   2       34.47       33.82     10.58 o
   1  12   2        2.40       17.56      7.86 o
   2  12   2        1.93       10.72      6.79 o
   3  12   2        8.41       13.16      6.89 o
   4  12   2       17.24       24.67      7.16 o
   5  12   2        1.85       20.15      7.11 o
   6  12   2       10.84       15.74      7.10 o
   7  12   2        2.91        0.20      6.69 o
   8  12   2        0.24       -7.71     11.10 o
   9  12   2        0.25       -7.96     10.55 o
  10  12   2        1.12       -1.96     10.95 o
  11  12   2        3.09        3.96     11.75 o
   0  13   2       10.84        4.89      9.99 o
   1  13   2        2.07       17.39      7.36 o
   2  13   2        2.20       15.55      7.64 o
   3  13   2        2.29        8.00      7.05 o
   4  13   2        2.67        7.60      7.04 o
   5  13   2        2.61        0.88      6.81 o
   6  13   2        1.18        2.25      6.79 o
   7  13   2       12.18       23.91      7.61 o
   2   0   3      253.50      315.81     19.57 o
   4   0   3     1063.43     1124.31     64.14 o
   6   0   3      343.76      339.00     15.49 o
   8   0   3       94.18       83.35      5.09 o
  10   0   3      233.62      220.39      8.01 o
  12   0   3      176.17      171.46      7.12 o
  14   0   3      418.38      412.28     14.28 o
  16   0   3       62.32       54.56      8.17 o
  18   0   3       11.88       16.76      5.51 o
  20   0   3      141.85      152.52     10.47 o
  22   0   3        3.40        3.48      6.24 o
   2   1   3      514.09      545.48     22.78 o
   3   1   3      847.24      912.69     37.06 o
   4   1   3      446.00      448.35     12.36 o
   5   1   3      367.06      356.62      8.83 o
   6   1   3       37.98       35.90      1.71 o
   7   1   3      259.90      254.13      5.71 o
   8   1   3      185.31      171.19      4.53 o
   9   1   3       16.12       17.05      1.73 o
  10   1   3      101.94       99.96      3.76 o
  11   1   3      155.76      144.03      4.76 o
  12   1   3      117.80      117.04      4.39 o
  13   1   3       95.67       90.58      4.05 o
  14   1   3       75.31       69.76      4.58 o
  15   1   3       21.67       25.09      2.74 o
  16   1   3      130.98      133.72      4.96 o
  17   1   3       23.20       18.87      2.97 o
  18   1   3       28.71       29.82      5.04 o
  19   1   3       49.46       53.79      5.02 o
  20   1   3       10.55       16.72      4.33 o
  21   1   3        2.83        7.14      4.15 o
  22   1   3       22.38       26.13      5.45 o
  23   1   3        1.35        9.02     12.35 o
   1   2   3      868.57     1046.29     52.22 o
   2   2   3      496.85      557.29     15.65 o
   3   2   3     2454.45     2789.29     75.39 o
   4   2   3      100.06       96.46      5.84 o
   5   2   3        5.26        1.80      1.48 o
   6   2   3      449.94      461.51      9.56 o
   7   2   3      741.77      744.23     15.05 o
   8   2   3       70.89       66.42      2.46 o
   9   2   3       74.21       76.66      2.72 o
  10   2   3      184.89      192.68      6.50 o
  11   2   3       56.30       52.63      3.00 o
  12   2   3       31.00       33.55      2.75 o
  13   2   3      120.02      116.07      4.58 o
  14   2   3      207.20      204.08      6.58 o
  15   2   3       10.61       17.11      2.94 o
  16   2   3       55.69       54.47      4.57 o
  17   2   3      124.82      122.78      5.40 o
  18   2   3       40.81       43.63      4.65 o
  19   2   3        8.13        6.90      4.26 o
  20   2   3        2.47       -0.40      4.33 o
  21   2   3       44.68       56.94      6.27 o
  22   2   3       17.17       20.80      5.56 o
  23   2   3       18.27       51.49     14.41 o
   1   3   3     1458.36     1725.56     63.59 o
   2   3   3     1728.23     1987.83     46.00 o
   3   3   3       10.85       10.14      3.75 o
   4   3   3      379.42      429.26     10.60 o
   5   3   3      166.51      153.52      4.62 o
   6   3   3       34.96       43.30      2.36 o
   7   3   3       81.09       77.29      2.56 o
   8   3   3      295.10      289.41      9.37 o
   9   3   3       45.87       50.22      2.52 o
  10   3   3       59.73       64.98      3.78 o
  11   3   3      110.55      113.84      4.93 o
  12   3   3       58.53       61.92      4.74 o
  13   3   3      124.74      111.14      4.58 o
  14   3   3       38.61       40.22      3.33 o
  15   3   3       30.77       36.63      4.04 o
  16   3   3       51.32       59.18      4.50 o
  17   3   3      119.15      126.36      7.21 o
  18   3   3       13.72       20.62      4.58 o
  19   3   3        6.31        3.53      4.22 o
  20   3   3        7.27        7.00      4.51 o
  21   3   3       25.10       25.35      6.27 o
  22   3   3       13.75       35.48     13.58 o
   1   4   3      264.20      274.84      9.38 o
   2   4   3        8.08        6.43      1.78 o
   3   4   3      102.08       97.99      3.47 o
   4   4   3      115.06      112.25      3.82 o
   5   4   3      141.32      136.09      4.39 o
   6   4   3       65.99       77.37      3.71 o
   7   4   3       28.33       37.43      2.48 o
   8   4   3       61.16       47.51      3.97 o
   9   4   3       31.27       29.85      2.66 o
  10   4   3       37.81       37.63      3.04 o
  11   4   3       20.38       18.40      3.19 o
  12   4   3        8.76        7.75      3.12 o
  13   4   3      176.17      171.49      7.73 o
  14   4   3        4.48        9.51      3.49 o
  15   4   3       82.68       81.61      4.94 o
  16   4   3       13.97       18.03      5.11 o
  17   4   3       27.30       27.97      5.05 o
  18   4   3       19.58       17.78      4.48 o
  19   4   3        5.11        0.05      4.17 o
  20   4   3        9.50       10.85      4.93 o
  21   4   3       16.22       19.82      5.34 o
  22   4   3        0.45        4.26     12.58 o
   1   5   3      211.23      183.31     11.63 o
   2   5   3      348.15      335.57     16.62 o
   3   5   3      315.84      303.46     10.91 o
   4   5   3      107.54      113.68      5.35 o
   5   5   3       62.29       63.99      3.96 o
   6   5   3       34.88       30.01      4.24 o
   7   5   3        6.52        4.14      4.23 o
   8   5   3       51.05       44.55      3.87 o
   9   5   3       34.66       29.68      2.97 o
  10   5   3       71.32       58.51      3.91 o
  11   5   3        2.02        1.23      3.03 o
  12   5   3       39.62       32.44      3.54 o
  13   5   3       73.51       64.93      5.48 o
  14   5   3        5.32        2.39      3.66 o
  15   5   3       15.09       15.36      4.18 o
  16   5   3       48.41       59.63     16.58 o
  17   5   3       14.33       32.89     11.35 o
  18   5   3        3.47       -1.86      3.96 o
  19   5   3        2.71        2.01      4.33 o
  20   5   3        0.52       -4.31      4.31 o
  21   5   3        6.71        0.23     12.68 o
   1   6   3       72.68       60.60      9.47 o
   2   6   3      162.43      160.32     26.81 o
   3   6   3      424.81      398.53     31.43 o
   4   6   3       19.06       14.01      5.59 o
   5   6   3       42.19       44.33      4.22 o
   6   6   3       77.74       72.08      4.93 o
   7   6   3       26.46       19.21      5.15 o
   8   6   3       11.09        5.42      7.80 o
   9   6   3      191.75      156.60      7.46 o
  10   6   3       36.61       26.56      5.56 o
  11   6   3       48.06       40.30      4.25 o
  12   6   3       16.41        6.24      3.34 o
  13   6   3       11.45        3.75      3.83 o
  14   6   3       19.92       16.76      4.37 o
  15   6   3       32.43       30.71      9.70 o
  16   6   3       18.29       21.88      6.12 o
  17   6   3        1.66       -2.50      5.31 o
  18   6   3        5.96        6.93      5.90 o
  19   6   3        2.01        0.03      4.35 o
  20   6   3       19.62       19.21     13.35 o
  21   6   3        0.05        4.96     13.28 o
   1   7   3      161.92      159.13      8.80 o
   2   7   3      209.25      224.88     11.18 o
   3   7   3      275.99      300.89     20.99 o
   4   7   3      260.83      270.84     10.71 o
   5   7   3      101.64       77.79     10.88 o
   6   7   3       73.23       88.56      7.65 o
   7   7   3       93.61      100.20     13.10 o
   8   7   3      139.88      127.75      8.90 o
   9   7   3       73.24       67.84      7.31 o
  10   7   3        8.37        9.53      4.91 o
  11   7   3      270.01      219.31     17.14 o
  12   7   3       23.45       37.29      6.19 o
  13   7   3       47.68       49.48      7.02 o
  14   7   3       42.26       42.27      6.85 o
  15   7   3        6.20        2.35      5.39 o
  16   7   3        2.47        5.26      5.72 o
  17   7   3       20.43       20.22      8.50 o
  18   7   3        7.71        9.29      6.56 o
  19   7   3       10.54       11.48     13.18 o
   1   8   3      840.29      827.09     23.86 o
   2   8   3      335.21      419.45     22.25 o
   3   8   3      562.29      475.77     17.16 o
   5   8   3       19.99       39.89     32.30 o
   6   8   3       95.94      135.47     13.51 o
   7   8   3      327.04      295.67     15.11 o
   8   8   3       39.58       40.02      6.84 o
   9   8   3       57.38       47.02      7.30 o
  10   8   3       28.57       21.79      6.79 o
  11   8   3       31.29       29.29      8.09 o
  12   8   3        9.18       14.28     10.92 o
  13   8   3       12.67       23.93     11.52 o
  14   8   3        3.97        7.18      5.56 o
  15   8   3        9.86        9.71      7.44 o
  16   8   3        3.97        4.03      6.09 o
  17   8   3        0.05       -5.46     12.35 o
  18   8   3        2.20        8.95     13.51 o
   1   9   3       83.42       92.63      8.86 o
   2   9   3       98.96      113.21     10.92 o
   3   9   3       83.88       86.71      8.94 o
   4   9   3       45.21       63.41     11.55 o
   5   9   3       35.11       42.01     11.05 o
   6   9   3       40.95       35.48     11.25 o
   7   9   3        0.67       -9.62      9.62 o
   8   9   3       11.18        4.79     10.19 o
   9   9   3       42.53       40.21     11.95 o
  10   9   3       17.18       11.78     10.62 o
  11   9   3        0.12       -0.67     10.65 o
  12   9   3       28.64       38.71     12.55 o
  13   9   3       18.75       30.62     12.85 o
  14   9   3       17.65       12.91     12.48 o
  15   9   3        8.45       19.41     12.85 o
  16   9   3       21.44       21.60     13.85 o
  17   9   3        7.96       13.51     13.88 o
   1  10   3        1.60        8.55      6.52 o
   2  10   3       44.79       40.39      7.72 o
   3  10   3       23.67       30.27      7.46 o
   4  10   3       13.14       22.54      7.45 o
   5  10   3        8.87       10.95     10.12 o
   6  10   3       22.06       14.78     10.52 o
   7  10   3        8.31       15.41     10.55 o
   8  10   3        9.13       12.71     10.52 o
   9  10   3       16.14        9.55     10.82 o
  10  10   3        4.43       13.38     11.22 o
  11  10   3        2.36       -5.16     11.02 o
  12  10   3        8.22        4.83     11.72 o
  13  10   3        7.50       -1.50     12.12 o
  14  10   3        0.86        8.32     12.58 o
  15  10   3       10.41       10.68     13.21 o
   1  11   3       32.38       44.31      8.64 o
   2  11   3        1.07        0.51      6.47 o
   3  11   3        5.89        4.75     13.31 o
   4  11   3        0.12        8.84     10.09 o
   5  11   3       22.09       20.94      7.58 o
   6  11   3       12.08        7.44      7.28 o
   7  11   3        0.97        2.96      9.95 o
   8  11   3        2.98       10.09     10.62 o
   9  11   3        1.53       -2.33     10.25 o
  10  11   3        0.90      -10.92     10.92 o
  11  11   3        0.55       -7.89     11.22 o
  12  11   3        0.04       -8.06     11.35 o
  13  11   3        3.30      -10.32     12.08 o
   1  12   3        0.89        9.65     11.03 o
   2  12   3       21.46       25.05      7.65 o
   3  12   3       11.65       33.27      7.82 o
   4  12   3        7.53       14.66      7.53 o
   5  12   3        2.18       13.27      7.59 o
   6  12   3        7.37       -0.93      7.21 o
   7  12   3        1.63        0.17      7.31 o
   8  12   3        3.10       -6.83      6.83 o
   9  12   3        3.01       -3.69     11.15 o
   1  13   3       21.82       44.55      8.53 o
   2  13   3       12.79       28.76      8.00 o
   3  13   3        1.91       18.66      7.73 o
   2   0   4      670.55      789.26     46.40 o
   4   0   4      280.54      276.10     17.64 o
   6   0   4       74.44       70.90      7.16 o
   8   0   4      357.25      342.73     14.08 o
  10   0   4       60.66       52.59      3.65 o
  12   0   4      278.09      257.07      9.49 o
  14   0   4       19.23       24.16      6.48 o
  16   0   4      172.51      173.66      9.85 o
  18   0   4       64.48       64.31     10.30 o
  20   0   4       46.05       52.03      7.12 o
  22   0   4       82.60       97.19     14.81 o
   2   1   4       45.64       64.65      5.42 o
   3   1   4      123.46      148.22      7.87 o
   4   1   4       37.13       41.22      4.04 o
   5   1   4      189.87      182.64      6.95 o
   6   1   4      158.88      127.39      4.57 o
   7   1   4       61.36       61.05      3.70 o
   8   1   4        9.91        5.30      2.30 o
   9   1   4       49.96       42.57      2.65 o
  10   1   4       21.46       25.62      2.31 o
  11   1   4       24.84       26.93      2.52 o
  12   1   4       25.15       25.37      2.77 o
  13   1   4       29.86       30.80      2.64 o
  14   1   4      112.61      106.20      4.18 o
  15   1   4       61.70       57.00      7.29 o
  16   1   4        9.93        8.37      5.76 o
  17   1   4       32.05       40.35      4.21 o
  18   1   4        9.04       10.87      3.90 o
  19   1   4       16.06       16.84      4.01 o
  20   1   4       16.64       25.58      4.43 o
  21   1   4       34.27       34.54      8.60 o
  22   1   4        3.92       17.75      8.35 o
   2   2   4        6.25        8.84      3.11 o
   3   2   4        6.03        2.79      2.75 o
   4   2   4      136.59      123.07      5.21 o
   5   2   4      432.75      449.71     12.61 o
   6   2   4      233.89      207.04      6.57 o
   7   2   4       20.49       15.85      3.69 o
   8   2   4       82.29       81.17      3.73 o
   9   2   4      216.83      208.92      6.01 o
  10   2   4       40.52       44.67      2.78 o
  11   2   4       81.64       70.68      3.57 o
  12   2   4       98.92       91.71      4.13 o
  13   2   4        5.02        6.62      2.44 o
  14   2   4       69.99       73.66      4.58 o
  15   2   4      236.61      222.85      8.18 o
  16   2   4       39.38       35.59      5.69 o
  17   2   4        0.37        0.19      3.31 o
  18   2   4        6.18        3.96      3.59 o
  19   2   4       17.78       16.17      4.06 o
  20   2   4       22.49       28.36      4.50 o
  21   2   4       26.53       30.96     12.42 o
  22   2   4        1.33        5.16     11.55 o
   2   3   4       89.80       87.18      5.59 o
   3   3   4      107.42      116.39      6.33 o
   4   3   4       10.80       12.87      3.63 o
   5   3   4       78.40       98.71      6.81 o
   6   3   4      426.92      417.89     17.09 o
   7   3   4      492.42      489.65     13.73 o
   8   3   4       25.60       28.09      2.98 o
   9   3   4       11.02       18.94      2.20 o
  10   3   4       39.19       40.44      2.84 o
  11   3   4      331.09      323.48      8.92 o
  12   3   4      159.48      149.38      5.32 o
  13   3   4        9.20        7.72      2.55 o
  14   3   4       61.38       62.95      4.43 o
  15   3   4      152.03      152.82      6.62 o
  16   3   4       34.06       33.08      4.08 o
  17   3   4       21.81       24.86      3.99 o
  18   3   4       21.94       17.86      4.39 o
  19   3   4       11.90        3.21      4.20 o
  20   3   4        0.28      -10.55     10.55 o
  21   3   4       10.42        2.13     11.38 o
   1   4   4       14.50       17.43      3.37 o
   2   4   4       35.05       39.31      4.24 o
   3   4   4       42.72       42.45      3.38 o
   4   4   4       65.35       61.35      3.24 o
   5   4   4       29.09       30.28      3.90 o
   6   4   4       32.33       36.28      3.16 o
   7   4   4      205.83      201.70      9.96 o
   8   4   4       49.09       56.48      9.44 o
   9   4   4       12.08       17.07      4.06 o
  10   4   4      133.49      122.36      6.24 o
  11   4   4      157.27      145.90      5.19 o
  12   4   4       48.95       44.44      3.66 o
  13   4   4       26.74       27.85      4.70 o
  14   4   4       70.23       73.90      9.67 o
  15   4   4       74.85       69.45      5.59 o
  16   4   4        9.59        7.15      5.68 o
  17   4   4        2.01       -3.63      3.71 o
  18   4   4        6.44       -0.37      4.14 o
  19   4   4        2.70       -3.95      3.95 o
  20   4   4        2.85       -5.53     10.78 o
  21   4   4       25.45       19.24     12.81 o
   0   5   4      121.01      124.82      8.65 o
   1   5   4       16.26       18.04      3.49 o
   2   5   4       11.47       12.96      2.58 o
   3   5   4       57.45       56.91      3.80 o
   4   5   4       19.24       21.61      2.78 o
   5   5   4       34.20       32.53      4.30 o
   6   5   4      149.34      141.31      6.36 o
   7   5   4       49.51       56.68      6.16 o
   8   5   4       68.42       60.34      6.79 o
   9   5   4       11.22       11.64      4.31 o
  10   5   4       37.27       32.14      7.36 o
  11   5   4       41.64       44.35      4.47 o
  12   5   4       31.89       28.32      5.62 o
  13   5   4       35.59       44.28      9.12 o
  14   5   4       44.91       53.92      8.73 o
  15   5   4       22.06       22.09      4.29 o
  16   5   4        1.90        1.01      3.75 o
  17   5   4       16.12       17.34      4.95 o
  18   5   4        5.49       -0.93      4.26 o
  19   5   4        7.46       -0.27     10.98 o
  20   5   4       13.78       18.37     12.32 o
   0   6   4      133.21      140.21     17.28 o
   1   6   4       92.33      103.33      6.24 o
   2   6   4       82.18       98.14      7.61 o
   3   6   4       31.69       38.12      3.79 o
   4   6   4       25.79       27.59      3.72 o
   5   6   4       47.76       51.32      3.78 o
   6   6   4       61.82       63.85      9.33 o
   7   6   4       81.00       74.32      5.18 o
   8   6   4       41.03       38.72      6.41 o
   9   6   4       37.74       27.48      6.98 o
  10   6   4       20.12        9.19      5.58 o
  11   6   4       11.03       22.93      9.65 o
  12   6   4       83.21       86.21     13.01 o
  13   6   4        1.29       -0.83     13.16 o
  14   6   4        6.37       14.28      5.58 o
  15   6   4       60.09       64.86      7.84 o
  16   6   4       46.30       75.89     18.56 o
  17   6   4       27.51       33.91      5.17 o
  18   6   4        8.00        7.22     11.88 o
  19   6   4        3.27       -2.63     11.78 o
   0   7   4      156.24      179.84     16.24 o
   1   7   4      170.45      177.89     11.82 o
   2   7   4       86.04      122.71      6.67 o
   3   7   4       74.95      105.25      6.25 o
   4   7   4      136.12      131.99      9.10 o
   5   7   4      165.21      138.35     10.67 o
   6   7   4       44.43       45.00     13.56 o
   7   7   4        5.27       -0.17      5.23 o
   8   7   4       63.41       68.77     13.98 o
   9   7   4       43.60       37.91     10.75 o
  10   7   4        9.54       11.55      9.79 o
  11   7   4        3.96        7.09      9.65 o
  12   7   4       51.10       51.03     12.45 o
  13   7   4        8.92       11.95     10.45 o
  14   7   4       10.24       28.69     11.72 o
  15   7   4       22.14       15.32      6.11 o
  16   7   4       13.47       11.65      7.72 o
  17   7   4       35.96       32.65     12.98 o
  18   7   4        1.55       11.08     12.45 o
   0   8   4       75.72       74.47      7.16 o
   1   8   4       77.90       76.68      7.03 o
   2   8   4       38.13       47.75      5.65 o
   3   8   4       88.77       69.67      8.59 o
   4   8   4       21.01       15.74      9.85 o
   5   8   4       44.33       55.62     11.75 o
   6   8   4       59.02       81.08     13.25 o
   7   8   4       96.33       99.02     14.18 o
   8   8   4       54.14       81.02     13.58 o
   9   8   4       72.70       90.84     13.71 o
  10   8   4        7.27       35.72     11.42 o
  11   8   4       48.83       54.26     12.15 o
  12   8   4       26.99       47.30     12.65 o
  13   8   4       32.17       36.08     12.52 o
  14   8   4        9.10       16.68     11.75 o
  15   8   4        4.10        2.86     11.88 o
  16   8   4        1.16       -6.82     11.85 o
  17   8   4       10.29       19.14     13.25 o
   0   9   4       15.58       15.04      9.99 o
   1   9   4       14.51       10.42      6.79 o
   2   9   4        6.34       -1.48      6.55 o
   3   9   4        6.74       -6.13      6.44 o
   4   9   4       17.02        7.16      9.49 o
   5   9   4        0.08        3.79      9.25 o
   6   9   4       23.31       18.57     10.65 o
   7   9   4       20.22       13.41     10.75 o
   8   9   4       14.90        6.09     10.68 o
   9   9   4       11.51       -0.07     10.58 o
  10   9   4        3.17       13.91     11.32 o
  11   9   4       13.99       24.93     11.78 o
  12   9   4       51.67       63.64     14.35 o
  13   9   4       18.61       30.29     13.11 o
  14   9   4       11.19       11.92     12.91 o
  15   9   4       13.14       15.64     13.15 o
   0  10   4       39.54       49.03     11.85 o
   1  10   4       58.06       65.48      9.14 o
   2  10   4       28.25       56.40      8.78 o
   3  10   4       12.54       31.11      8.07 o
   4  10   4       30.87       33.69      8.35 o
   5  10   4       36.76       38.05     11.48 o
   6  10   4        5.60       11.28     10.35 o
   7  10   4        0.29        0.97     10.35 o
   8  10   4        5.44        6.62     10.82 o
   9  10   4        0.32      -10.15     10.15 o
  10  10   4        7.14       -7.36     11.08 o
  11  10   4        0.13        5.16     11.62 o
  12  10   4        3.07       -8.65     12.28 o
  13  10   4        2.49        4.99     13.28 o
   0  11   4       17.45       29.22     11.32 o
   1  11   4        8.07       20.28      9.30 o
   2  11   4       24.89       43.76      8.45 o
   3  11   4       13.69       27.38      8.05 o
   4  11   4       19.92       28.12      8.20 o
   5  11   4        0.61       -1.83      7.51 o
   6  11   4        0.12       -5.33      7.68 o
   7  11   4        6.59        3.33     10.68 o
   8  11   4        5.46       17.74     11.48 o
   9  11   4        1.72        6.49     11.38 o
  10  11   4        0.28       -2.90     11.18 o
   0  12   4        3.93       20.84     11.18 o
   1  12   4       10.65       30.58      8.41 o
   2  12   4        0.86       10.56      7.56 o
   3  12   4        4.77        5.36      7.66 o
   4  12   4        7.99       14.11      9.14 o
   5  12   4        0.62        1.59      8.01 o
   6  12   4        5.71        6.45     12.45 o
   2   0   5     1441.85     1683.50     96.73 o
   4   0   5      242.51      240.19     16.91 o
   6   0   5      743.26      753.58     44.57 o
   8   0   5      515.07      465.40     18.80 o
  10   0   5      140.18      126.42      7.45 o
  12   0   5      228.84      209.30     15.88 o
  14   0   5       80.99       82.82      6.65 o
  16   0   5       13.57       16.19      4.80 o
  18   0   5       84.16       86.14      7.55 o
  20   0   5       33.90       45.17     11.85 o
   2   1   5      307.71      335.34     15.87 o
   3   1   5       31.33       26.63      4.97 o
   4   1   5       55.15       57.25      6.17 o
   5   1   5      608.27      587.27     25.06 o
   6   1   5       79.61      103.17      6.94 o
   7   1   5       14.72       31.45      4.76 o
   8   1   5       40.22       49.12      4.08 o
   9   1   5      433.99      382.74     13.37 o
  10   1   5      101.07       98.39      5.51 o
  11   1   5      210.79      185.47     10.24 o
  12   1   5       50.42       56.81      4.72 o
  13   1   5       70.90       70.24      4.33 o
  14   1   5       44.92       52.70      4.05 o
  15   1   5       32.22       42.14      3.89 o
  16   1   5       34.44       29.94      3.79 o
  17   1   5       11.10       14.68      3.59 o
  18   1   5       14.97       15.24      3.81 o
  19   1   5        2.22       -3.83      6.70 o
  20   1   5       18.76       19.53      7.69 o
   2   2   5        0.90       -3.73      3.73 o
   3   2   5      221.66      242.16     11.94 o
   4   2   5      112.27      110.49     11.22 o
   5   2   5       29.92       39.18      4.68 o
   6   2   5       27.49       28.06      2.93 o
   7   2   5        2.16       -3.05      3.78 o
   8   2   5       41.89       40.41      3.82 o
   9   2   5      234.48      203.30      8.18 o
  10   2   5       69.93       63.17      6.22 o
  11   2   5       55.37       59.41      6.21 o
  12   2   5       25.09       23.14      3.84 o
  13   2   5       69.99       60.50      4.16 o
  14   2   5       40.13       38.01      3.80 o
  15   2   5       10.75       14.90      3.33 o
  16   2   5       29.53       21.33      3.64 o
  17   2   5       14.18       11.64      3.59 o
  18   2   5       16.22       14.04      3.87 o
  19   2   5       15.30        7.83      7.15 o
  20   2   5        0.96       -1.46     10.75 o
   1   3   5       13.16       23.77      7.79 o
   2   3   5       75.70       68.93     10.35 o
   3   3   5      224.17      183.68      7.27 o
   4   3   5      127.01      121.54      7.29 o
   5   3   5      221.01      180.23      8.89 o
   6   3   5        3.90        1.16      2.35 o
   7   3   5       32.89       37.20      4.43 o
   8   3   5       44.46       53.59      4.09 o
   9   3   5      157.76      144.22      6.64 o
  10   3   5       96.38       81.26      6.59 o
  11   3   5        7.32        6.18      3.31 o
  12   3   5        6.82        1.17      3.42 o
  13   3   5       25.91       25.39      3.44 o
  14   3   5       40.76       37.00      3.76 o
  15   3   5        1.64       -3.01      3.01 o
  16   3   5        1.78       -1.54      3.13 o
  17   3   5        0.78       -3.32      3.70 o
  18   3   5       13.82       16.05      5.68 o
  19   3   5        4.51       -7.32      9.75 o
  20   3   5        2.64        9.09     10.78 o
   1   4   5       26.75       21.14      8.19 o
   2   4   5       27.73       32.35      8.55 o
   3   4   5      119.56      101.32     12.18 o
   4   4   5      119.31      111.32     11.75 o
   5   4   5       67.21       55.20      5.14 o
   6   4   5       39.55       31.12      4.64 o
   7   4   5       11.63       11.27      7.89 o
   8   4   5       81.13       69.40      5.84 o
   9   4   5       16.45       17.97      8.89 o
  10   4   5       25.05       22.20      4.55 o
  11   4   5       42.00       28.43      5.05 o
  12   4   5        8.71        1.54      4.28 o
  13   4   5       20.29       19.88      3.86 o
  14   4   5       54.18       50.13      5.48 o
  15   4   5        2.30       -0.55      3.57 o
  16   4   5       13.56       14.21      4.16 o
  17   4   5        0.95       -3.82      3.82 o
  18   4   5        0.35        0.37     10.45 o
  19   4   5        5.54        5.69     10.95 o
   1   5   5      112.22      114.60     12.98 o
   2   5   5      123.32      127.52     13.55 o
   3   5   5       51.91       51.76      9.85 o
   4   5   5      122.53      111.31     12.71 o
   5   5   5       10.95       15.62      6.27 o
   6   5   5       30.56       25.11      8.29 o
   7   5   5       65.16       53.69      6.66 o
   8   5   5      104.87      117.86     13.45 o
   9   5   5      166.14      151.69      8.84 o
  10   5   5       29.20       29.93      5.08 o
  11   5   5       20.70       22.15      5.13 o
  12   5   5       29.99       33.82      5.55 o
  13   5   5       11.15        7.36      4.76 o
  14   5   5       12.06       10.62      5.07 o
  15   5   5        5.16        9.93      3.98 o
  16   5   5        6.01        3.57      4.01 o
  17   5   5        0.25        8.65     10.48 o
  18   5   5        8.07        5.29     10.98 o
   1   6   5      105.82      153.08     15.34 o
   2   6   5      217.94      196.48     17.14 o
   3   6   5       11.40       26.16      8.69 o
   4   6   5       91.32       82.43      6.41 o
   5   6   5        4.90       16.53      4.15 o
   6   6   5       37.80       33.63      5.38 o
   7   6   5        8.49        8.22      4.45 o
   8   6   5       72.15       71.86     12.22 o
   9   6   5        1.01       -1.23      8.85 o
  10   6   5       15.08       13.38      9.62 o
  11   6   5       14.06       17.08      9.62 o
  12   6   5       34.02       36.81     10.92 o
  13   6   5       37.99       24.73      5.69 o
  14   6   5       21.10       27.40     10.19 o
  15   6   5       12.91       12.44      5.85 o
  16   6   5        4.41       -1.23     10.55 o
  17   6   5       16.41       13.98     11.25 o
   1   7   5       56.26       45.19      3.98 o
   2   7   5        4.37        4.67      4.69 o
   3   7   5        2.77       -0.36      3.21 o
   4   7   5       40.34       42.49      4.16 o
   5   7   5       67.91       58.60      4.69 o
   6   7   5        5.09        7.28      4.62 o
   7   7   5        1.22        1.13      8.99 o
   8   7   5        6.68        2.96      9.32 o
   9   7   5       69.22       53.19     12.22 o
  10   7   5        4.10       13.11     10.19 o
  11   7   5        4.26       -0.70     10.02 o
  12   7   5       18.23       19.17     10.52 o
  13   7   5       18.07       13.65     11.08 o
  14   7   5       11.51       29.12     11.88 o
  15   7   5       26.40       23.93     12.28 o
  16   7   5       12.98       23.87     12.28 o
   1   8   5       13.53        3.33      6.63 o
   2   8   5       28.89       18.14      7.52 o
   3   8   5        3.46       -2.66      8.99 o
   4   8   5       16.27        1.36      9.25 o
   5   8   5       19.88       10.82      9.82 o
   6   8   5        8.09       10.29      9.62 o
   7   8   5       48.48       41.91     11.68 o
   8   8   5        0.91        4.59     10.02 o
   9   8   5       34.77       36.15     11.78 o
  10   8   5        0.82       -6.72      9.82 o
  11   8   5        8.91       15.31     11.42 o
  12   8   5        8.60       14.01     11.18 o
  13   8   5       17.04       25.96     12.65 o
  14   8   5        7.01       22.40     12.62 o
   1   9   5       17.95       27.28      8.00 o
   2   9   5       30.10       25.35      8.00 o
   3   9   5       22.93       31.16      8.25 o
   4   9   5       54.32       46.23     11.92 o
   5   9   5        6.00       14.41     10.02 o
   6   9   5       23.07       17.34     10.85 o
   7   9   5       10.25       13.58     10.85 o
   8   9   5       24.33       21.34     11.95 o
   9   9   5        4.96       -5.69     10.85 o
  10   9   5        0.54       -8.22     10.68 o
  11   9   5        1.10        5.29     11.58 o
  12   9   5       12.24       18.04     12.48 o
  13   9   5        5.02       14.98     13.11 o
   1  10   5       15.09       13.41      7.89 o
   2  10   5       27.19       43.61      9.01 o
   3  10   5        1.34       11.28      8.06 o
   4  10   5       11.94       17.02     12.23 o
   5  10   5       24.55       30.24      8.92 o
   6  10   5        1.98        7.19     10.98 o
   7  10   5        2.49        8.42     11.45 o
   8  10   5       23.96       38.41     13.05 o
   9  10   5        5.06       18.04     12.05 o
  10  10   5        3.02        7.36     12.22 o
   1  11   5        4.69        5.72      7.82 o
   2  11   5        8.07        6.29     13.06 o
   3  11   5        2.78        6.16      8.08 o
   4  11   5        6.09        6.46      8.38 o
   5  11   5        5.82       -4.06      8.33 o
   6  11   5        1.40        0.32      8.65 o
   2   0   6      110.07      112.40     13.25 o
   4   0   6      426.08      397.09     26.53 o
   6   0   6      608.07      585.89     36.21 o
   8   0   6      115.73      106.11     11.18 o
  10   0   6      186.29      148.19     13.15 o
  12   0   6        6.95        5.06      7.29 o
  14   0   6       40.90       48.76      9.75 o
  16   0   6        3.62        7.12      8.82 o
  18   0   6        1.02       -4.19      9.42 o
   1   1   6      360.93      393.12     18.95 o
   2   1   6       56.76       93.02     12.65 o
   3   1   6      186.07      212.49     12.04 o
   4   1   6      121.45      125.11      8.89 o
   5   1   6      145.18      150.63      9.53 o
   6   1   6        6.12       14.26      5.13 o
   7   1   6       44.95       52.94      6.44 o
   8   1   6       43.83       39.51      5.90 o
   9   1   6       54.95       55.43      6.44 o
  10   1   6       59.76       60.98      6.78 o
  11   1   6       11.83        9.63      5.23 o
  12   1   6       40.61       47.43      6.36 o
  13   1   6       22.76       27.39      6.04 o
  14   1   6        2.16        3.79      5.46 o
  15   1   6       13.27       16.47      6.20 o
  16   1   6       25.26       34.04     10.02 o
  17   1   6       20.21       29.84      7.35 o
  18   1   6        0.38        0.93      9.62 o
   1   2   6       55.12       72.78      7.57 o
   2   2   6      111.85      107.92      8.35 o
   3   2   6       23.71       22.56      5.32 o
   4   2   6        3.21       11.88      4.78 o
   5   2   6      134.27      130.52      8.55 o
   6   2   6       62.94       66.83      6.49 o
   7   2   6       25.78       30.42      9.94 o
   8   2   6        9.31        9.46      6.32 o
   9   2   6       39.07       37.46      6.34 o
  10   2   6        6.01       -0.50      4.57 o
  11   2   6        7.38       -0.36      4.84 o
  12   2   6       35.36       32.43      6.04 o
  13   2   6        3.22        8.32      5.37 o
  14   2   6       11.21       13.17      5.80 o
  15   2   6        4.99        1.93      8.65 o
  16   2   6       20.16       26.36     10.29 o
  17   2   6        9.14       12.78     10.09 o
  18   2   6        6.03        8.09     10.42 o
   1   3   6      189.45      197.88     11.27 o
   2   3   6      106.22      133.90      8.77 o
   3   3   6       46.48       60.99      6.26 o
   4   3   6       23.84       36.15      5.05 o
   5   3   6      154.35      130.81     13.75 o
   6   3   6       13.31       21.21      4.49 o
   7   3   6       14.78        7.13      7.77 o
   8   3   6       17.46        6.59      8.52 o
   9   3   6        2.91        2.90      4.24 o
  10   3   6        8.21        3.20      8.29 o
  11   3   6       10.40        3.13      8.65 o
  12   3   6        9.67        4.13      8.32 o
  13   3   6       22.09       19.74      9.69 o
  14   3   6        4.14        2.73      8.69 o
  15   3   6        2.91        0.80      9.02 o
  16   3   6        3.64        6.16      9.39 o
  17   3   6        0.41       -4.59      9.49 o
   0   4   6       82.36       95.46     12.52 o
   1   4   6       76.15      100.89     12.68 o
   2   4   6       23.40       43.57      9.75 o
   3   4   6       24.26       40.81      9.62 o
   4   4   6       36.14       40.11      9.72 o
   5   4   6       31.79       27.53      9.25 o
   6   4   6        9.98       -2.23      7.82 o
   7   4   6        3.47       -2.36      8.19 o
   8   4   6       21.43       20.64      9.15 o
   9   4   6        4.72       -7.89      8.25 o
  10   4   6        3.36       -2.53      8.25 o
  11   4   6        1.75       10.72      9.09 o
  12   4   6       28.84       30.29      9.99 o
  13   4   6       20.23       15.58      9.85 o
  14   4   6       21.19       30.29     10.72 o
  15   4   6       10.05        6.84      4.67 o
  16   4   6        3.13       10.85     10.02 o
  17   4   6        0.85        7.06     10.22 o
   0   5   6      145.17      154.08     15.84 o
   1   5   6      121.22      126.22     14.18 o
   2   5   6       21.76       84.25     12.55 o
   3   5   6      116.96      118.70     13.85 o
   4   5   6       50.52       45.47     10.45 o
   5   5   6       18.47       24.53      9.39 o
   6   5   6       50.15       45.23     10.58 o
   7   5   6        0.75        3.40      8.99 o
   8   5   6        2.58        7.46      9.09 o
   9   5   6       21.79       23.27     10.25 o
  10   5   6       31.49       32.92     10.68 o
  11   5   6       14.42       19.27     10.05 o
  12   5   6       24.10       30.46     10.88 o
  13   5   6        1.72        3.59      9.85 o
  14   5   6       27.18       28.92     11.35 o
  15   5   6       23.67       36.98     11.82 o
  16   5   6        2.67        8.02     10.65 o
   0   6   6       77.88       62.11     12.25 o
   1   6   6        5.08        9.88      6.59 o
   2   6   6       37.70       37.91     10.62 o
   3   6   6       31.32       60.01     11.32 o
   4   6   6       55.97       47.90     10.98 o
   5   6   6       19.64       34.65     10.22 o
   6   6   6       65.68       71.16     12.28 o
   7   6   6        9.84        7.02      9.59 o
   8   6   6        1.73       -5.69      8.72 o
   9   6   6        1.90       11.35      9.85 o
  10   6   6       30.16       33.55     11.08 o
  11   6   6        9.37       15.64     10.29 o
  12   6   6        1.76       13.41      9.89 o
  13   6   6        7.92       -1.80     10.29 o
  14   6   6       20.22       17.51     11.25 o
  15   6   6       20.23       29.72     12.32 o
   0   7   6        2.20       -4.99      8.79 o
   1   7   6        4.46       -4.97      6.10 o
   2   7   6        6.44        4.76      6.45 o
   3   7   6        0.53       -8.29      8.29 o
   4   7   6       15.45        1.96      8.89 o
   5   7   6       11.77        6.72      9.32 o
   6   7   6        2.16       -1.00      8.95 o
   7   7   6        5.47       -9.05      9.05 o
   8   7   6       13.49       -0.47      9.69 o
   9   7   6        6.01       -4.36     10.25 o
  10   7   6        0.23       -4.26      9.69 o
  11   7   6       11.77       11.29      5.09 o
  12   7   6        0.95        8.85     10.85 o
  13   7   6        2.08        5.92     11.12 o
   0   8   6        6.88       -4.53      9.32 o
   1   8   6        2.08       -2.03      6.63 o
   2   8   6        3.08       -3.11      7.69 o
   3   8   6        1.94       -6.47      6.47 o
   4   8   6        4.51        0.57      9.39 o
   5   8   6        0.32        0.20      9.59 o
   6   8   6        6.55       -1.66      9.72 o
   7   8   6        5.59       -4.19      9.79 o
   8   8   6        6.45        8.12     10.92 o
   9   8   6        3.21       -5.33     10.45 o
  10   8   6        0.04      -10.19     10.19 o
  11   8   6       10.02       -4.86     10.65 o
   0   9   6        4.99       10.09     10.72 o
   1   9   6        0.21        0.24      7.40 o
   2   9   6        6.87       -3.22      7.43 o
   3   9   6       17.76       19.02      8.30 o
   4   9   6       13.41       30.22      8.70 o
   5   9   6        7.86        5.69     10.45 o
   6   9   6        7.81       11.55     11.12 o
   7   9   6       10.16       10.19     11.38 o
   8   9   6        9.67        0.23     10.98 o
   9   9   6        5.11        0.03     11.25 o
   0  10   6       11.87       16.94     12.02 o
   1  10   6        7.61       12.32      8.33 o
   2  10   6       14.27       12.35      8.48 o
   3  10   6       13.74        5.40      8.48 o
   4  10   6        3.79       -0.61      8.28 o
   2   0   7       42.48       26.50      9.59 o
   4   0   7       41.30       39.31      9.89 o
   6   0   7       45.76       39.91      9.69 o
   8   0   7       77.75       73.79     10.68 o
  10   0   7       85.79       75.62     10.58 o
  12   0   7       48.58       64.51     10.82 o
  14   0   7       30.95       44.74     10.68 o
   1   1   7       64.07       63.79      7.65 o
   2   1   7       39.34       47.75      7.25 o
   3   1   7       59.28       60.28      7.56 o
   4   1   7        2.18        4.73      5.57 o
   5   1   7       37.66       41.01      6.71 o
   6   1   7        8.23       11.79      5.65 o
   7   1   7       17.15       16.06      6.82 o
   8   1   7        6.76        9.37      5.54 o
   9   1   7       16.52       15.71      5.76 o
  10   1   7        9.39       15.25      5.88 o
  11   1   7       16.96       15.77      6.08 o
  12   1   7       15.42       26.33     10.19 o
  13   1   7       11.89       23.83     10.05 o
  14   1   7       10.83       21.17      9.89 o
  15   1   7       27.03       36.01     10.78 o
   1   2   7       47.46       62.60      7.30 o
   2   2   7       96.79       91.51      8.10 o
   3   2   7       25.35       26.01      5.85 o
   4   2   7        8.27       12.37      7.81 o
   5   2   7        9.48       22.45      5.65 o
   6   2   7        5.28        3.61      6.94 o
   7   2   7        7.70        6.30      5.09 o
   8   2   7        7.52        5.89      9.02 o
   9   2   7       12.41       10.22      9.32 o
  10   2   7        1.99       -7.32      8.45 o
  11   2   7       20.62       29.22     10.39 o
  12   2   7       21.18       29.56     10.48 o
  13   2   7        5.94       13.48     10.09 o
  14   2   7        4.09       16.61     10.25 o
  15   2   7       19.70       37.35     11.12 o
   1   3   7       30.49       43.05      6.24 o
   2   3   7       84.19       97.34      7.87 o
   3   3   7       14.65       16.24      8.95 o
   4   3   7       16.53       10.58      8.79 o
   5   3   7       20.74       18.24      9.39 o
   6   3   7        0.76       -8.19      8.19 o
   7   3   7        5.10        4.76      9.22 o
   8   3   7       11.17       13.75      9.65 o
   9   3   7        9.18        4.83      9.59 o
  10   3   7        4.51       -8.06      9.02 o
  11   3   7        3.05        0.17      9.32 o
  12   3   7        0.25        3.40      9.62 o
  13   3   7        1.28        7.39     10.35 o
  14   3   7        9.42       11.28     10.75 o
   1   4   7        2.14        0.33      5.58 o
   2   4   7        2.14        2.56      8.52 o
   3   4   7        9.89        9.59      8.82 o
   4   4   7       21.59       25.56     10.05 o
   5   4   7       14.16       12.42      9.25 o
   6   4   7        2.30       -5.76      8.69 o
   7   4   7        2.61        2.23      9.55 o
   8   4   7        4.60        3.43      9.55 o
   9   4   7        5.24        9.22      9.89 o
  10   4   7        0.26        7.09      9.85 o
  11   4   7        6.48        3.30      9.75 o
  12   4   7        4.09        5.19     10.12 o
  13   4   7        6.01        7.26     10.68 o
   1   5   7      147.16      127.51     10.19 o
   2   5   7       25.46       30.99     10.02 o
   3   5   7        8.71        8.85      8.85 o
   4   5   7        4.18       11.32      9.29 o
   5   5   7       45.29       46.43     11.55 o
   6   5   7        8.10       12.58      9.92 o
   7   5   7        2.04       -2.96      9.55 o
   8   5   7        2.47        4.26     10.15 o
   9   5   7       26.19       28.96     11.55 o
  10   5   7        2.92        5.79     10.32 o
  11   5   7        5.86       13.81     10.75 o
  12   5   7       19.53       45.73     12.32 o
   1   6   7       37.26       40.43      7.66 o
   2   6   7       18.82       18.22      6.79 o
   3   6   7       17.67       10.98      9.32 o
   4   6   7        3.15        2.36      8.99 o
   5   6   7        2.77        3.43      9.42 o
   6   6   7       18.30       22.47     10.29 o
   7   6   7        0.14        1.16      9.79 o
   8   6   7        0.40        0.13     10.19 o
   9   6   7        0.60        5.09     10.45 o
  10   6   7       17.24       27.23     12.15 o
  11   6   7        0.67       -6.42     10.05 o
   1   7   7       14.58       15.39      7.15 o
   2   7   7        2.08       -3.03      7.62 o
   3   7   7        1.45        0.81      6.53 o
   4   7   7        2.84        1.56      9.29 o
   5   7   7        1.26        8.72      9.95 o
   6   7   7        2.51        2.23      9.69 o
   7   7   7        1.38        7.36     10.12 o
   8   7   7        9.29       13.15     11.02 o
   9   7   7        1.44        6.82     10.68 o
   1   8   7        7.59        5.20      7.23 o
   2   8   7        5.15        2.71      7.12 o
   3   8   7        6.30        4.60      7.22 o
   4   8   7        1.43        4.77      7.31 o
   5   8   7        7.50       10.72     10.29 o
   6   8   7        0.09       -5.99      9.89 o
   0   0   8        5.19       -3.03      6.99 o
   2   0   8        1.38       -7.42      7.56 o
   4   0   8        7.25        8.49      8.82 o
   6   0   8       32.43       28.89     10.22 o
   8   0   8        3.51       12.28      9.29 o
   0   1   8       32.87       27.30      5.92 o
   1   1   8        9.05        4.93      3.62 o
   2   1   8        5.67       -3.12      5.71 o
   3   1   8        1.47       -3.44      5.75 o
   4   1   8       10.97       19.13      6.49 o
   5   1   8       39.54       55.09     11.78 o
   6   1   8       21.07       26.63     10.72 o
   7   1   8       10.36        5.19      9.72 o
   8   1   8       14.51       17.24     10.58 o
   9   1   8        4.19        6.89      9.95 o
  10   1   8        3.51        4.13      9.89 o
   0   2   8       49.06       51.56     10.12 o
   1   2   8       29.48       37.22      5.05 o
   2   2   8       11.67       14.51      8.85 o
   3   2   8        0.77        2.63      8.82 o
   4   2   8        2.63        9.12      9.42 o
   5   2   8       58.36       76.76     13.25 o
   6   2   8        8.94       17.67     10.58 o
   7   2   8       15.74       17.11     10.82 o
   8   2   8        4.78        6.69     10.42 o
   9   2   8       24.03       28.66     11.65 o
  10   2   8        3.03       10.02     10.82 o
   0   3   8       74.79       69.50     10.82 o
   1   3   8       30.67       38.24      6.83 o
   2   3   8        2.49        8.92      8.59 o
   3   3   8        5.43       15.11      9.49 o
   4   3   8       19.03       26.66     10.55 o
   5   3   8       15.37       22.77     10.78 o
   6   3   8        2.37        8.59     10.22 o
   7   3   8        3.94       11.15     10.52 o
   8   3   8        5.54        7.99     10.55 o
   9   3   8        4.80       10.68     11.35 o
   0   4   8       24.84       15.98      8.99 o
   1   4   8        2.51       -2.64      5.48 o
   2   4   8        0.46        1.28      5.58 o
   3   4   8        0.45       -0.47      8.89 o
   4   4   8        7.21        4.76      9.59 o
   5   4   8        0.25        0.93      9.82 o
   6   4   8        7.98       10.62     10.82 o
   7   4   8       10.63        2.20     10.39 o
   8   4   8       14.04       20.14     11.25 o
   0   5   8        0.77       -7.96      7.96 o
   1   5   8        4.60       -4.74      5.79 o
   2   5   8        6.81        5.30      6.10 o
   3   5   8       16.51        8.95      9.69 o
   4   5   8        5.19        8.75      9.85 o
   5   5   8       12.40        3.56     10.05 o
   6   5   8        9.71        6.49     10.48 o
   0   6   8        3.30       -1.83      8.95 o
   1   6   8        3.82       -0.64      6.19 o
   2   6   8        2.86        3.49      6.35 o
   3   6   8       18.98       26.10      9.72 o
 
